# Supplementary material for: Microbiome and epigenetic variation in wild fish with low genetic diversity
Source: Nat Commun. 2024 Jun 3;15:4725. doi: 10.1038/s41467-024-49162-8 (PMC11148108; doi:10.1038/s41467-024-49162-8)
Supplement: Supplementary file 4 — Supplementary Data [file 41467_2024_49162_MOESM4_ESM.xls]

## Sheet: Supplementary Data1
Sample	Species	Location	Location type	SL	chao1	shannon	simpson_e	faith_pd	H-indiv	CV
IA-11	Koce	FLO	ALLOPATRIC	29.483	263	7.118	0.356	25.304	0.064	NA
IA-12	Koce	FLO	ALLOPATRIC	24.971	482.886	7.647	0.147	33.745	0.081	NA
IA-13	Koce	FLO	ALLOPATRIC	22.817	365.3	7.595	0.343	28.748	0.068	NA
IA-17	Koce	FLO	ALLOPATRIC	21.032	253	7.301	0.433	23.11	0.068	NA
IA-18	Koce	FLO	ALLOPATRIC	19.424	319	7.221	0.17	26.325	0.066	NA
IA-19	Koce	FLO	ALLOPATRIC	22.299	160	6.614	0.467	16.72	0.063	NA
IA-23	Koce	FLO	ALLOPATRIC	22.484	237.333	7.2	0.462	22.464	0.072	NA
IA-14	Kher	PIC	ALLOPATRIC	27.181	248.5	6.538	0.167	19.578	NA	NA
IA-15	Kher	PIC	ALLOPATRIC	27.791	277.955	6.572	0.17	18.344	NA	NA
IA-16	Kher	PIC	ALLOPATRIC	24.527	103	5.417	0.212	11.781	NA	NA
IA-20	Kher	PIC	ALLOPATRIC	25.471	60.5	4.735	0.256	7.133	NA	NA
IA-21	Kher	PIC	ALLOPATRIC	24.842	88	5.464	0.32	9.025	NA	NA
IA-10	Koce	SFR	ALLOPATRIC	26.673	246	6.813	0.181	21.662	NA	NA
IA-24	Koce	SFR	ALLOPATRIC	34.476	332.105	7.449	0.337	26.225	0.072	NA
IA-25	Koce	SFR	ALLOPATRIC	43.778	397.789	7.523	0.112	35.637	0.072	NA
IA-26	Koce	SFR	ALLOPATRIC	36.492	1002.07	9.161	0.199	55.505	0.068	NA
IA-9	Koce	SFR	ALLOPATRIC	27.838	144.25	6.22	0.302	17.517	NA	NA
IA-22	Kher	ARA	ALLOPATRIC	38.221	254.214	7.145	0.365	22.288	NA	NA
IA-28	Kher	ARA	ALLOPATRIC	38.15	31.5	3.777	0.305	4.967	NA	NA
IA-29	Kher	ARA	ALLOPATRIC	37.25	76	5.103	0.322	8.082	NA	NA
IA-31	Koce	GUA	SYMPATRIC	40.08	400.844	3.722	0.015	33.529	NA	NA
IA-32	Koce	GUA	SYMPATRIC	34.032	261.019	2.852	0.013	25.495	0.089	0.887
IA-33	Koce	GUA	SYMPATRIC	33.579	528.777	3.229	0.008	37.928	0.086	0.643
IA-34	Koce	GUA	SYMPATRIC	30.963	700.614	6.415	0.018	48.123	0.093	0.746
IA-35	Koce	GUA	SYMPATRIC	19.229	679.692	7.751	0.067	42.445	0.091	0.612
IA-39	Kher	GUA	SYMPATRIC	22.965	705.581	6.911	0.03	46.201	0.045	0.597
IA-40	Kher	GUA	SYMPATRIC	24.315	402.758	7.066	0.135	30.323	0.037	0.803
IA-41	Kher	GUA	SYMPATRIC	33.9	327.774	4.572	0.014	29.237	0.035	0.538
IA-42	Kher	GUA	SYMPATRIC	25.859	318.1	6.848	0.133	24.039	0.036	0.69
IA-43	Kher	GUA	SYMPATRIC	34.68	285	3.434	0.009	24.942	0.036	0.711
IA-44	Kher	GUA	SYMPATRIC	23.631	266.615	6.969	0.273	21.306	0.04	0.928
IA-45	Kher	GUA	SYMPATRIC	26.432	486.026	7.004	0.036	31.093	0.065	0.87
IA-46	Kher	GUA	SYMPATRIC	23.316	282.333	7.24	0.36	21.919	0.037	1.208
IA-47	Kher	GUA	SYMPATRIC	25.119	64	2.729	0.038	8.69	0.039	0.649
IA-48	Kher	GUA	SYMPATRIC	29.409	197.333	5.958	0.111	18.866	0.036	0.83
IA-36	Koce	FUN	SYMPATRIC	36.945	158	6.319	0.308	15.278	NA	NA
IA-38	Koce	FUN	SYMPATRIC	23.945	224.875	6.771	0.305	18.593	NA	NA
IA-49	Kher	FUN	SYMPATRIC	25.776	205.5	4.604	0.031	15.224	0.036	0.65
IA-50	Kher	FUN	SYMPATRIC	29.086	84	5.428	0.384	9.435	0.038	1.01
IA-51	Kher	FUN	SYMPATRIC	28.938	190.143	6.287	0.244	16.774	0.037	0.591
IA-52	Kher	FUN	SYMPATRIC	27.172	51	4.748	0.362	6.441	0.036	1.09
IA-59	Koce	FUN	SYMPATRIC	25.47	992.603	9.167	0.273	59.339	NA	NA

## Sheet: Supplementary Data2
							GUA	GUA	GUA	GUA	GUA	GUA	GUA	GUA	GUA	FUN	FUN	FUN	FUN	FUN
ASV	Taxa	Representative location	A (specificity)	B (sensitivity)	Association statistic	p.value	IA-40	IA-41	IA-42	IA-43	IA-44	IA-45	IA-46	IA-47	IA-48	IA-39	IA-49	IA-50	IA-51	IA-52
1637_	g__Phycisphaera	GUA	0.9934	0.9286	0.96	0.001	125	5970	1572	7958	542	2967	219	8111	1664	140	3	5	1	3
6379_	g__Exiguobacterium	GUA	0.8228	0.9286	0.874	0.008	12	47	1	10	20	172	118	0	34	31	2	0	0	0
1461_	g__Sulfurovum	GUA	0.9658	0.7857	0.871	0.02	2	250	45	30	109	50	0	0	0	17	0	0	0	0
8758_	f__Flavobacteriaceae	GUA	0.8414	0.8571	0.849	0.013	291	33	140	63	20	28	65	0	158	102	0	0	0	0
2984_	f__Rhodobacteraceae	GUA	0.996	0.7143	0.843	0.006	31	20	9	11	92	74	0	0	0	1	0	0	0	0
5476_	g__Sulfurimonas	GUA	0.9517	0.7143	0.824	0.013	402	118	196	128	0	35	9	0	209	34	0	0	0	0
362_	g__Sulfurovum	GUA	0.775	0.8571	0.815	0.029	517	451	240	251	127	83	196	47	62	334	0	0	0	0
6769_	g__Sulfurimonas	GUA	0.9838	0.6429	0.795	0.023	107	34	21	23	0	48	0	0	0	16	0	0	0	0
7805_	g__Hydrogenophaga	GUA	0.925	0.6429	0.771	0.042	3	0	140	6	0	24	4	0	49	14	0	0	0	0
6323_	g__Aridibacter	GUA	1	0.5714	0.756	0.022	0	2	73	0	41	99	0	0	81	0	0	0	0	0
5583_	f__Rhodobacteraceae	GUA	0.9749	0.5714	0.746	0.032	11	2	0	4	0	7	0	10	29	2	0	0	0	0
4871_	g__Massilia	GUA	1	0.5	0.707	0.043	0	0	11	4	0	41	30	0	64	0	0	0	0	0
8690_	g__Rhizobacter	GUA	1	0.5	0.707	0.036	10	15	0	7	0	0	79	0	0	0	0	0	0	0
5588_	g__Arcobacter	FUN	1	0.875	0.935	0.001	0	0	0	0	0	0	0	0	0	0	73	27	628	168
5793_	g__Staphylococcus	FUN	0.8273	0.875	0.851	0.029	8	9	0	8	0	24	1	0	0	31	0	289	29	174
7236_	g__Vibrio	FUN	0.96	0.75	0.849	0.015	56	14	36	10	0	0	70	0	0	16	0	480	907	1085
5244_	g__Vibrio	FUN	0.9322	0.75	0.836	0.018	18	0	16	0	0	8	38	0	0	6	0	162	314	0
3672_	g__Defluviicoccus	FUN	1	0.625	0.791	0.002	0	0	0	0	0	0	0	0	0	0	6	41	44	0
8863_	c__Actinobacteria	FUN	1	0.625	0.791	0.001	0	0	0	0	0	0	0	0	0	0	4	14	10	0
889_	g__Thermus	FUN	0.826	0.75	0.787	0.045	69	0	11	0	0	1	0	0	0	7	6	0	57	126
7029_	f__Intrasporangiaceae	FUN	0.9871	0.625	0.785	0.003	0	0	0	0	0	0	0	0	0	0	15	0	0	196
1831_	f__Rhodobacteraceae	FUN	0.9568	0.625	0.773	0.004	0	0	0	0	0	0	0	0	0	17	40	0	57	10
8419_	f__Intrasporangiaceae	FUN	1	0.5	0.707	0.009	0	0	0	0	0	0	0	0	0	6	137	0	45	626
3362_	g__Limnothrix	FUN	1	0.5	0.707	0.007	0	0	0	0	0	0	0	0	0	0	85	0	96	0
5509_	g__Arcobacter	FUN	1	0.5	0.707	0.005	0	0	0	0	0	0	0	0	0	0	7	82	11	0
1403_	o__Micrococcales	FUN	1	0.5	0.707	0.009	0	0	0	0	0	0	0	0	0	0	27	0	4	0
5754_	g__Sulfurimonas	FUN	1	0.375	0.612	0.038	0	0	0	0	0	0	0	0	0	0	1	0	0	698
9357_	f__Rhodobacteraceae	FUN	1	0.375	0.612	0.027	0	0	0	0	0	0	0	0	0	0	328	0	28	0
6622_	g__Halioglobus	FUN	1	0.375	0.612	0.038	0	0	0	0	0	0	0	0	0	0	0	0	14	0
2356_	f__Arcobacteraceae	FUN	1	0.375	0.612	0.035	0	0	0	0	0	0	0	0	0	0	31	0	33	0
8051_	g__Sulfurimonas	FUN	1	0.375	0.612	0.037	0	0	0	0	0	0	0	0	0	0	69	171	0	0
6302_	g__Defluviicoccus	FUN	1	0.375	0.612	0.04	0	0	0	0	0	0	0	0	0	0	56	0	0	0
9324_	f__Rhodobacteraceae	FUN	1	0.375	0.612	0.04	0	0	0	0	0	0	0	0	0	0	143	0	0	0
2716_	g__Romboutsia	FUN	1	0.375	0.612	0.032	0	0	0	0	0	0	0	0	0	0	5	19	0	141
8728_	g__Pseudarcobacter	FUN	1	0.375	0.612	0.035	0	0	0	0	0	0	0	0	0	0	14	0	5	0
508_	f__Arcobacteraceae	FUN	1	0.375	0.612	0.04	0	0	0	0	0	0	0	0	0	0	12	0	0	0
3358_	g__Thiothrix	FUN	1	0.375	0.612	0.041	0	0	0	0	0	0	0	0	0	0	0	0	50	0
9220_	g__Desulfobacter	FUN	1	0.375	0.612	0.036	0	0	0	0	0	0	0	0	0	1	0	0	4	0
8550_	g__Dermacoccus	FUN	0.9771	0.375	0.605	0.038	0	5	0	0	0	0	0	0	0	0	0	0	41	0

## Sheet: Supplementary Data3
ASV	Taxa	Representative species	A (specificity)	B (sensitivity)	Association statistic	p.value	IA-40	IA-41	IA-42	IA-43	IA-44	IA-45	IA-46	IA-47	IA-48	IA-39	IA-49	IA-50	IA-51	IA-52	IA-36	IA-38	IA-59	IA-10	IA-32	IA-33	IA-34	IA-35
1888_	f__Xanthobacteraceae	K. hermaphroditus	0.9744	0.8571	0.914	0.019	6	2	127	18	13	58	83	143	33	0	0	371	143	1935	0	0	33	0	7	0	4	0
362_	g__Sulfurovum	K. hermaphroditus	0.9141	0.7143	0.808	0.04	517	451	240	251	127	83	196	47	62	334	0	0	0	0	0	12	0	0	0	2	89	21
2273_	g__Sulfurimonas	K. hermaphroditus	0.9961	0.5	0.706	0.038	60	3	102	30	111	52	0	0	0	87	0	0	0	0	0	0	0	0	0	1	0	0
1461_	g__Sulfurovum	K. ocelatus	0.9676	0.75	0.852	0.028	2	250	45	30	109	50	0	0	0	17	0	0	0	0	0	163	0	53	3494	3365	869	631
3700_	c__Gammaproteobacteria	K. ocelatus	0.9958	0.5	0.706	0.01	0	0	6	0	0	0	0	0	0	0	0	0	0	0	0	0	37	79	0	0	4	688
8682_	f__Desulfosarcinaceae	K. ocelatus	0.9819	0.5	0.701	0.022	0	0	0	0	0	0	2	0	0	0	0	0	0	0	0	0	40	0	11	1	0	10
7051_	g__Methylomonas	K. ocelatus	0.8537	0.5	0.653	0.035	0	0	0	0	0	6	0	0	0	0	0	0	0	0	0	0	0	0	6	1	2	11
2428_	g__Nocardioides	K. ocelatus	0.801	0.5	0.633	0.031	0	0	0	0	30	0	0	0	0	0	0	0	0	0	0	9	0	0	0	4	43	13
2495_	f__Rhodobacteraceae	K. ocelatus	1	0.375	0.612	0.034	0	0	0	0	0	0	0	0	0	0	0	0	0	0	0	8	0	0	0	1	9	0
1878_	g__Woeseia	K. ocelatus	1	0.375	0.612	0.034	0	0	0	0	0	0	0	0	0	0	0	0	0	0	4	0	0	112	5	0	0	0
6978_	g__Marinobacter	K. ocelatus	1	0.375	0.612	0.034	0	0	0	0	0	0	0	0	0	0	0	0	0	0	0	101	0	0	4	3	0	0
4405_	o__Vicinamibacterales	K. ocelatus	1	0.375	0.612	0.034	0	0	0	0	0	0	0	0	0	0	0	0	0	0	0	0	0	0	0	3	23	65
7642_	o__Vicinamibacterales	K. ocelatus	1	0.375	0.612	0.034	0	0	0	0	0	0	0	0	0	0	0	0	0	0	0	0	0	0	0	3	30	11
5854_	p__Chloroflexi	K. ocelatus	1	0.375	0.612	0.034	0	0	0	0	0	0	0	0	0	0	0	0	0	0	0	0	0	0	0	2	16	15
552_	g__Alkanindiges	K. ocelatus	1	0.375	0.612	0.04	0	0	0	0	0	0	0	0	0	0	0	0	0	0	0	0	16	0	2	8	0	0
1914_	o__Vicinamibacterales	K. ocelatus	1	0.375	0.612	0.035	0	0	0	0	0	0	0	0	0	0	0	0	0	0	0	0	0	0	14	2	13	0
1792_	g__Vicinamibacteraceae	K. ocelatus	1	0.375	0.612	0.046	0	0	0	0	0	0	0	0	0	0	0	0	0	0	17	0	0	0	0	6	0	5
5785_	o__Sphingobacteriales	K. ocelatus	1	0.375	0.612	0.034	0	0	0	0	0	0	0	0	0	0	0	0	0	0	0	0	0	0	0	2	5	14
7406_	f__Oxalobacteraceae	K. ocelatus	1	0.375	0.612	0.04	0	0	0	0	0	0	0	0	0	0	0	0	0	0	0	2	0	0	0	0	3	4
7006_	f__Vicinamibacteraceae	K. ocelatus	1	0.375	0.612	0.035	0	0	0	0	0	0	0	0	0	0	0	0	0	0	0	0	0	0	2	3	9	0
33_	f__Roseiflexaceae	K. ocelatus	1	0.375	0.612	0.034	0	0	0	0	0	0	0	0	0	0	0	0	0	0	0	0	0	0	0	1	3	6
3431_	g__Hyphomonas	K. ocelatus	0.9952	0.375	0.611	0.04	0	0	0	0	0	0	0	0	0	0	1	0	0	0	0	33	50	0	0	0	0	36

## Sheet: Supplementary Data4
Location code	Sampling site	Distance from the sea (m)	Temperature ºC	Dissolved O2(ppm)	Conductivity	Salinity (ppm)	pH
FLO	Poço das Pedras, estuário do rio Ratones, Florianópolis, SC	3157	20.8	70	31.57	21.76	7.3
SFR	Manguezal no canal do Linguado, São Francisco do Sul, SC	8600	18.2	80.4	31.98	23.31	7.5
PIC	Manguezal do rio da Fazenda, P. E. S. M. Picinguaba, Picinguaba, SP	1048	24.1	56.2	36.85	23.87	8.52
ARA	Alagado na praia de Coqueiral, Aracruz, ES	33	22.8	48.3	10.836	6.53	12.14
GUA	Manguezal do rio Piracao, Guaratiba, RJ	11640	22	6.7	24.88	16.14	6.75
FUN	Manguezal da Ilha do Fundao, Rio de Janeiro, RJ	1790	22	8.5	41.45	9.48	7.75

## Sheet: Supplementary Data5
A.									B.
Chao1- lm(formula = chao1 ~ Species + Location + SL, data = Alpha_diversity_noNA)									Chao1- lm(formula = chao1 ~ Location + H.indiv, data = Alpha_div_He)
term	mean_boot_p	med_boot_p	p.value						term	mean_boot_p	med_boot_p	p.value
(Intercept)	0.339	0.258	0.306						(Intercept)	0.472	0.457	0.812
LocationFLO	0.412	0.379	0.502						H.indiv	0.0886	0.011	0.0205
LocationFUN	0.598	0.638	0.982						LocationFUN	0.604	0.631	0.941
LocationGUA	0.366	0.296	0.362						LocationGUA	0.121	0.0392	0.0637
LocationPIC	0.578	0.622	0.882						LocationSFR	0.217	0.0333	0.0325
LocationSFR	0.433	0.41	0.847
SL	0.402	0.367	0.49
SpeciesKoce	0.0765	0.0073	0.0136
Faith_pd- lm(faith_pd ~ Species + Location + SL, data = Alpha_diversity_noNA)									Faith_pd- lm(faith_pd ~ Location + H.indiv, data = Alpha_div_He)
term	mean_boot_p	med_boot_p	p.value						term	mean_boot_p	med_boot_p	p.value
(Intercept)	0.378	0.324	0.379						(Intercept)	0.412	0.36	0.418
LocationFLO	0.479	0.472	0.865						H.indiv	0.0556	0.0048	0.0083
LocationFUN	0.544	0.564	0.854						LocationFUN	0.464	0.442	0.493
LocationGUA	0.212	0.0966	0.128						LocationGUA	0.127	0.0496	0.0663
LocationPIC	0.55	0.588	0.937						LocationSFR	0.163	0.0294	0.0327
LocationSFR	0.411	0.385	0.618
SL	0.467	0.454	0.882
SpeciesKoce	0.0502	0.0034	0.0057
Shannon- lm(formula = shannon ~ Species + Location + SL, data = Alpha_diversity_noN									Shannon- lm(shannon ~ Location + SL, data = Alpha_div_He)
A)
term	mean_boot_p	med_boot_p	p.value						term	mean_boot_p	med_boot_p	p.value
(Intercept)	0.0037	0	0						(Intercept)	0	0	0
LocationFLO	0.503	0.523	0.854						LocationFUN	0.251	0.138	0.175
LocationFUN	0.469	0.457	0.67						LocationGUA	0.317	0.24	0.236
LocationGUA	0.351	0.274	0.302						LocationSFR	0.0275	0.0028	0.0038
LocationPIC	0.394	0.326	0.391						SL	0.0279	0.001	0.0018
LocationSFR	0.329	0.238	0.343
SL	0.0915	0.0147	0.0211
SpeciesKoce	0.38	0.323	0.512
Simpson- lm(formula = simpson_e ~ Species + Location + SL, data = Alpha_diversity_n oNA									Simpson- lm(simpson_e ~ Location + H.indiv + SL, data = Alpha_div_He)
term	mean_boot_p	med_boot_p	p.value						term	mean_boot_p	med_boot_p	p.value
(Intercept)	0.0094	0.0006	0.0009						(Intercept)	0.0065	0.0002	0.0003
LocationFLO	0.567	0.584	0.648						H.indiv	0.222	0.179	0.182
LocationFUN	0.31	0.237	0.23						LocationFUN	0.325	0.227	0.251
LocationGUA	0.0056	0.0004	0.0006						LocationGUA	0.0161	0.0006	0.001
LocationPIC	0.0977	0.0459	0.0526						LocationSFR	0.561	0.577	0.976
LocationSFR	0.349	0.286	0.277						SL	0.238	0.151	0.151
SL	0.203	0.11	0.124
SpeciesKoce	0.473	0.463	0.587

## Sheet: Supplementary Data6
ID1	ID2	Species1	Species2	SamplingSite1	SamplingSite2	Bray_Microbiome	Unifrac_Microbiome	Euclidean-Genetic
IA-11	IA-12	Koce	Koce	FLO	FLO	0.836394	0.213862	38.0513
IA-11	IA-13	Koce	Koce	FLO	FLO	0.858356	0.222602	31.167
IA-11	IA-17	Koce	Koce	FLO	FLO	0.887915	0.239954	29.3462
IA-11	IA-18	Koce	Koce	FLO	FLO	0.911038	0.257869	30.6158
IA-11	IA-19	Koce	Koce	FLO	FLO	0.89611	0.24551	29.3717
IA-11	IA-23	Koce	Koce	FLO	FLO	0.885596	0.212733	29.346
IA-11	IA-24	Koce	Koce	FLO	SFR	0.978571	0.248592	29.5818
IA-11	IA-25	Koce	Koce	FLO	SFR	0.961197	0.339436	33.5361
IA-11	IA-26	Koce	Koce	FLO	SFR	0.966893	0.296655	33.6182
IA-11	IA-32	Koce	Koce	FLO	GUA	0.995635	0.567871	39.3591
IA-11	IA-33	Koce	Koce	FLO	GUA	0.996397	0.610135	39.4769
IA-11	IA-34	Koce	Koce	FLO	GUA	0.988143	0.42842	44.5916
IA-11	IA-35	Koce	Koce	FLO	GUA	0.982609	0.332727	46.5129
IA-11	IA-39	Koce	Kher	FLO	GUA	0.970737	0.309245	19.0351
IA-11	IA-40	Koce	Kher	FLO	GUA	0.95324	0.303601	19.0882
IA-11	IA-41	Koce	Kher	FLO	GUA	0.982156	0.554824	19.3605
IA-11	IA-42	Koce	Kher	FLO	GUA	0.976941	0.329486	18.9824
IA-11	IA-43	Koce	Kher	FLO	GUA	0.981924	0.609849	18.9824
IA-11	IA-44	Koce	Kher	FLO	GUA	0.985587	0.305932	21.7989
IA-11	IA-45	Koce	Kher	FLO	GUA	0.952069	0.346912	20.4469
IA-11	IA-46	Koce	Kher	FLO	GUA	0.956146	0.272623	17.828
IA-11	IA-47	Koce	Kher	FLO	GUA	0.995547	0.576859	20.4469
IA-11	IA-48	Koce	Kher	FLO	GUA	0.957009	0.385173	17.3765
IA-11	IA-49	Koce	Kher	FLO	FUN	0.990263	0.376145	17.2808
IA-11	IA-50	Koce	Kher	FLO	FUN	0.950471	0.3057	17.3765
IA-11	IA-51	Koce	Kher	FLO	FUN	0.928738	0.270696	17.3285
IA-11	IA-52	Koce	Kher	FLO	FUN	0.979441	0.327746	17.6736
IA-12	IA-13	Koce	Koce	FLO	FLO	0.819664	0.18884	38.1957
IA-12	IA-17	Koce	Koce	FLO	FLO	0.872037	0.218495	37.1573
IA-12	IA-18	Koce	Koce	FLO	FLO	0.926769	0.214852	37.4374
IA-12	IA-19	Koce	Koce	FLO	FLO	0.877592	0.214063	37.3308
IA-12	IA-23	Koce	Koce	FLO	FLO	0.875565	0.194922	37.139
IA-12	IA-24	Koce	Koce	FLO	SFR	0.982993	0.251769	39.8161
IA-12	IA-25	Koce	Koce	FLO	SFR	0.966145	0.292573	38.9386
IA-12	IA-26	Koce	Koce	FLO	SFR	0.946766	0.244507	42.1653
IA-12	IA-32	Koce	Koce	FLO	GUA	0.993211	0.530788	42.9392
IA-12	IA-33	Koce	Koce	FLO	GUA	0.992629	0.573743	44.3724
IA-12	IA-34	Koce	Koce	FLO	GUA	0.979695	0.414007	48.7539
IA-12	IA-35	Koce	Koce	FLO	GUA	0.967678	0.312658	49.1325
IA-12	IA-39	Koce	Kher	FLO	GUA	0.971017	0.297346	40.5433
IA-12	IA-40	Koce	Kher	FLO	GUA	0.963408	0.274058	39.884
IA-12	IA-41	Koce	Kher	FLO	GUA	0.96513	0.515988	40.6857
IA-12	IA-42	Koce	Kher	FLO	GUA	0.980424	0.292754	39.6908
IA-12	IA-43	Koce	Kher	FLO	GUA	0.974805	0.570053	39.6908
IA-12	IA-44	Koce	Kher	FLO	GUA	0.994618	0.299726	40.7959
IA-12	IA-45	Koce	Kher	FLO	GUA	0.957945	0.341197	39.0237
IA-12	IA-46	Koce	Kher	FLO	GUA	0.963271	0.239555	39.6089
IA-12	IA-47	Koce	Kher	FLO	GUA	0.990849	0.585365	40.3469
IA-12	IA-48	Koce	Kher	FLO	GUA	0.975362	0.363444	39.1183
IA-12	IA-49	Koce	Kher	FLO	FUN	0.984716	0.371214	39.0237
IA-12	IA-50	Koce	Kher	FLO	FUN	0.962422	0.298635	39.2136
IA-12	IA-51	Koce	Kher	FLO	FUN	0.97505	0.280847	39.1183
IA-12	IA-52	Koce	Kher	FLO	FUN	0.982848	0.311251	39.8004
IA-13	IA-17	Koce	Koce	FLO	FLO	0.890226	0.2047	33.0524
IA-13	IA-18	Koce	Koce	FLO	FLO	0.933926	0.244689	31.0168
IA-13	IA-19	Koce	Koce	FLO	FLO	0.91408	0.236034	32.0585
IA-13	IA-23	Koce	Koce	FLO	FLO	0.870224	0.220203	31.277
IA-13	IA-24	Koce	Koce	FLO	SFR	0.983476	0.231393	34.2586
IA-13	IA-25	Koce	Koce	FLO	SFR	0.970072	0.298059	32.6755
IA-13	IA-26	Koce	Koce	FLO	SFR	0.954233	0.238548	34.5652
IA-13	IA-32	Koce	Koce	FLO	GUA	0.996414	0.560612	37.6383
IA-13	IA-33	Koce	Koce	FLO	GUA	0.99334	0.601973	39.4799
IA-13	IA-34	Koce	Koce	FLO	GUA	0.992666	0.435148	43.583
IA-13	IA-35	Koce	Koce	FLO	GUA	0.984321	0.336148	46.3578
IA-13	IA-39	Koce	Kher	FLO	GUA	0.974477	0.327893	25.4229
IA-13	IA-40	Koce	Kher	FLO	GUA	0.974042	0.311679	24.3056
IA-13	IA-41	Koce	Kher	FLO	GUA	0.978567	0.54427	24.8518
IA-13	IA-42	Koce	Kher	FLO	GUA	0.989403	0.319693	24.1098
IA-13	IA-43	Koce	Kher	FLO	GUA	0.989245	0.598427	24.1745
IA-13	IA-44	Koce	Kher	FLO	GUA	0.988857	0.293267	25.3545
IA-13	IA-45	Koce	Kher	FLO	GUA	0.97295	0.351051	25.2866
IA-13	IA-46	Koce	Kher	FLO	GUA	0.967667	0.246241	24.8518
IA-13	IA-47	Koce	Kher	FLO	GUA	0.994764	0.580994	24.1745
IA-13	IA-48	Koce	Kher	FLO	GUA	0.981927	0.385913	22.9959
IA-13	IA-49	Koce	Kher	FLO	FUN	0.995247	0.392581	22.8726
IA-13	IA-50	Koce	Kher	FLO	FUN	0.969777	0.333593	23.0583
IA-13	IA-51	Koce	Kher	FLO	FUN	0.986601	0.302911	22.934
IA-13	IA-52	Koce	Kher	FLO	FUN	0.983097	0.347026	23.3781
IA-17	IA-18	Koce	Koce	FLO	FLO	0.94555	0.278493	28.4842
IA-17	IA-19	Koce	Koce	FLO	FLO	0.935597	0.258916	29.9579
IA-17	IA-23	Koce	Koce	FLO	FLO	0.868001	0.230025	29.8736
IA-17	IA-24	Koce	Koce	FLO	SFR	0.95239	0.250063	33.2089
IA-17	IA-25	Koce	Koce	FLO	SFR	0.977405	0.323192	31.599
IA-17	IA-26	Koce	Koce	FLO	SFR	0.962678	0.270506	34.7089
IA-17	IA-32	Koce	Koce	FLO	GUA	0.991894	0.575447	37.6383
IA-17	IA-33	Koce	Koce	FLO	GUA	0.993499	0.617941	39.7722
IA-17	IA-34	Koce	Koce	FLO	GUA	0.980889	0.452662	43.2038
IA-17	IA-35	Koce	Koce	FLO	GUA	0.972628	0.360608	45.0309
IA-17	IA-39	Koce	Kher	FLO	GUA	0.971831	0.34794	24.5062
IA-17	IA-40	Koce	Kher	FLO	GUA	0.973582	0.323094	24.4388
IA-17	IA-41	Koce	Kher	FLO	GUA	0.978027	0.561472	24.9943
IA-17	IA-42	Koce	Kher	FLO	GUA	0.966114	0.323402	24.3056
IA-17	IA-43	Koce	Kher	FLO	GUA	0.976393	0.615016	24.3056
IA-17	IA-44	Koce	Kher	FLO	GUA	0.979589	0.32663	26.5534
IA-17	IA-45	Koce	Kher	FLO	GUA	0.947005	0.372657	25.4229
IA-17	IA-46	Koce	Kher	FLO	GUA	0.94758	0.26336	24.9943
IA-17	IA-47	Koce	Kher	FLO	GUA	0.993828	0.588165	25.4919
IA-17	IA-48	Koce	Kher	FLO	GUA	0.955064	0.385643	23.1212
IA-17	IA-49	Koce	Kher	FLO	FUN	0.985512	0.385248	23.0583
IA-17	IA-50	Koce	Kher	FLO	FUN	0.91325	0.340374	23.1846
IA-17	IA-51	Koce	Kher	FLO	FUN	0.950781	0.307435	23.1212
IA-17	IA-52	Koce	Kher	FLO	FUN	0.938169	0.343074	23.6438
IA-18	IA-19	Koce	Koce	FLO	FLO	0.920869	0.264708	30.174
IA-18	IA-23	Koce	Koce	FLO	FLO	0.891429	0.230155	31.1234
IA-18	IA-24	Koce	Koce	FLO	SFR	0.979271	0.26121	31.8715
IA-18	IA-25	Koce	Koce	FLO	SFR	0.968986	0.309167	32.2863
IA-18	IA-26	Koce	Koce	FLO	SFR	0.961424	0.268714	33.9494
IA-18	IA-32	Koce	Koce	FLO	GUA	0.995245	0.534015	39.1255
IA-18	IA-33	Koce	Koce	FLO	GUA	0.991305	0.575124	41.0023
IA-18	IA-34	Koce	Koce	FLO	GUA	0.984086	0.417585	44.7632
IA-18	IA-35	Koce	Koce	FLO	GUA	0.982842	0.313764	47.0967
IA-18	IA-39	Koce	Kher	FLO	GUA	0.963009	0.264994	18.827
IA-18	IA-40	Koce	Kher	FLO	GUA	0.967499	0.277003	17.1866
IA-18	IA-41	Koce	Kher	FLO	GUA	0.97483	0.516187	17.5729
IA-18	IA-42	Koce	Kher	FLO	GUA	0.969304	0.311587	17.094
IA-18	IA-43	Koce	Kher	FLO	GUA	0.97639	0.56797	17.094
IA-18	IA-44	Koce	Kher	FLO	GUA	0.988703	0.291771	20.1717
IA-18	IA-45	Koce	Kher	FLO	GUA	0.965082	0.348247	18.6754
IA-18	IA-46	Koce	Kher	FLO	GUA	0.955441	0.261691	15.7625
IA-18	IA-47	Koce	Kher	FLO	GUA	0.992421	0.576943	18.7255
IA-18	IA-48	Koce	Kher	FLO	GUA	0.9764	0.355837	15.3306
IA-18	IA-49	Koce	Kher	FLO	FUN	0.985511	0.342147	15.2893
IA-18	IA-50	Koce	Kher	FLO	FUN	0.966745	0.300901	15.2893
IA-18	IA-51	Koce	Kher	FLO	FUN	0.949762	0.266442	15.3306
IA-18	IA-52	Koce	Kher	FLO	FUN	0.992056	0.307946	15.6732
IA-19	IA-23	Koce	Koce	FLO	FLO	0.916764	0.232526	27.8709
IA-19	IA-24	Koce	Koce	FLO	SFR	0.993456	0.269637	31.4887
IA-19	IA-25	Koce	Koce	FLO	SFR	0.980213	0.313292	32.668
IA-19	IA-26	Koce	Koce	FLO	SFR	0.982513	0.279676	32.3102
IA-19	IA-32	Koce	Koce	FLO	GUA	0.974516	0.502367	38.9064
IA-19	IA-33	Koce	Koce	FLO	GUA	0.974313	0.544063	39.5241
IA-19	IA-34	Koce	Koce	FLO	GUA	0.972547	0.38321	44.4971
IA-19	IA-35	Koce	Koce	FLO	GUA	0.970995	0.28675	46.7112
IA-19	IA-39	Koce	Kher	FLO	GUA	0.985567	0.301219	13.6899
IA-19	IA-40	Koce	Kher	FLO	GUA	0.979897	0.274272	11.1778
IA-19	IA-41	Koce	Kher	FLO	GUA	0.963384	0.491056	11.4439
IA-19	IA-42	Koce	Kher	FLO	GUA	0.984968	0.276832	11.1141
IA-19	IA-43	Koce	Kher	FLO	GUA	0.993612	0.550071	11.1458
IA-19	IA-44	Koce	Kher	FLO	GUA	0.990575	0.269426	15.7177
IA-19	IA-45	Koce	Kher	FLO	GUA	0.976078	0.319267	13.6119
IA-19	IA-46	Koce	Kher	FLO	GUA	0.985592	0.245954	11.4786
IA-19	IA-47	Koce	Kher	FLO	GUA	0.97391	0.5759	13.6119
IA-19	IA-48	Koce	Kher	FLO	GUA	0.95546	0.327549	7.88126
IA-19	IA-49	Koce	Kher	FLO	FUN	0.967992	0.369451	7.85884
IA-19	IA-50	Koce	Kher	FLO	FUN	0.950325	0.279908	7.90388
IA-19	IA-51	Koce	Kher	FLO	FUN	0.959665	0.269895	7.88126
IA-19	IA-52	Koce	Kher	FLO	FUN	0.945498	0.300606	8.01995
IA-23	IA-24	Koce	Koce	FLO	SFR	0.971797	0.23631	31.7797
IA-23	IA-25	Koce	Koce	FLO	SFR	0.974136	0.305186	31.0492
IA-23	IA-26	Koce	Koce	FLO	SFR	0.963933	0.260582	34.6435
IA-23	IA-32	Koce	Koce	FLO	GUA	0.995012	0.539692	37.484
IA-23	IA-33	Koce	Koce	FLO	GUA	0.997337	0.583773	40.1412
IA-23	IA-34	Koce	Koce	FLO	GUA	0.985104	0.417643	44.3503
IA-23	IA-35	Koce	Koce	FLO	GUA	0.989474	0.322827	46.7926
IA-23	IA-39	Koce	Kher	FLO	GUA	0.974254	0.300288	17.2808
IA-23	IA-40	Koce	Kher	FLO	GUA	0.981533	0.291895	15.4991
IA-23	IA-41	Koce	Kher	FLO	GUA	0.976472	0.522258	15.8078
IA-23	IA-42	Koce	Kher	FLO	GUA	0.987071	0.316465	15.4141
IA-23	IA-43	Koce	Kher	FLO	GUA	0.990263	0.580873	15.4141
IA-23	IA-44	Koce	Kher	FLO	GUA	0.995716	0.319656	18.827
IA-23	IA-45	Koce	Kher	FLO	GUA	0.968208	0.35301	17.1866
IA-23	IA-46	Koce	Kher	FLO	GUA	0.969549	0.259637	15.8994
IA-23	IA-47	Koce	Kher	FLO	GUA	0.997891	0.562795	17.1866
IA-23	IA-48	Koce	Kher	FLO	GUA	0.973136	0.366877	13.3857
IA-23	IA-49	Koce	Kher	FLO	FUN	0.992368	0.374566	13.3127
IA-23	IA-50	Koce	Kher	FLO	FUN	0.944408	0.302532	13.4226
IA-23	IA-51	Koce	Kher	FLO	FUN	0.978976	0.27443	13.349
IA-23	IA-52	Koce	Kher	FLO	FUN	0.955542	0.327557	13.6507
IA-24	IA-25	Koce	Koce	SFR	SFR	0.961571	0.263464	32.3309
IA-24	IA-26	Koce	Koce	SFR	SFR	0.953523	0.221947	32.4875
IA-24	IA-32	Koce	Koce	SFR	GUA	0.997739	0.532612	39.5222
IA-24	IA-33	Koce	Koce	SFR	GUA	0.993653	0.575198	38.8232
IA-24	IA-34	Koce	Koce	SFR	GUA	0.994069	0.407908	44.8015
IA-24	IA-35	Koce	Koce	SFR	GUA	0.997425	0.322851	47.3149
IA-24	IA-39	Koce	Kher	SFR	GUA	0.983294	0.321431	22.6913
IA-24	IA-40	Koce	Kher	SFR	GUA	0.980197	0.311165	22.6913
IA-24	IA-41	Koce	Kher	SFR	GUA	0.992439	0.52138	23.2486
IA-24	IA-42	Koce	Kher	SFR	GUA	0.990336	0.321575	22.6318
IA-24	IA-43	Koce	Kher	SFR	GUA	0.996648	0.580046	22.5728
IA-24	IA-44	Koce	Kher	SFR	GUA	0.993297	0.326991	25.9301
IA-24	IA-45	Koce	Kher	SFR	GUA	0.979963	0.360965	23.7321
IA-24	IA-46	Koce	Kher	SFR	GUA	0.991974	0.257679	23.2486
IA-24	IA-47	Koce	Kher	SFR	GUA	0.992262	0.559243	23.7938
IA-24	IA-48	Koce	Kher	SFR	GUA	0.989482	0.372905	21.3375
IA-24	IA-49	Koce	Kher	SFR	FUN	0.992675	0.389112	21.2818
IA-24	IA-50	Koce	Kher	SFR	FUN	0.989872	0.320692	21.3936
IA-24	IA-51	Koce	Kher	SFR	FUN	0.986911	0.296799	21.3375
IA-24	IA-52	Koce	Kher	SFR	FUN	0.967981	0.353142	21.7989
IA-25	IA-26	Koce	Koce	SFR	SFR	0.879247	0.214331	33.8102
IA-25	IA-32	Koce	Koce	SFR	GUA	0.893879	0.487803	38.7742
IA-25	IA-33	Koce	Koce	SFR	GUA	0.85763	0.476154	37.8142
IA-25	IA-34	Koce	Koce	SFR	GUA	0.852834	0.328355	43.3505
IA-25	IA-35	Koce	Koce	SFR	GUA	0.877057	0.266967	46.1071
IA-25	IA-39	Koce	Kher	SFR	GUA	0.964484	0.38074	18.9824
IA-25	IA-40	Koce	Kher	SFR	GUA	0.965153	0.356736	18.9824
IA-25	IA-41	Koce	Kher	SFR	GUA	0.847149	0.419017	19.4727
IA-25	IA-42	Koce	Kher	SFR	GUA	0.857393	0.257756	18.8784
IA-25	IA-43	Koce	Kher	SFR	GUA	0.85363	0.478125	18.8784
IA-25	IA-44	Koce	Kher	SFR	GUA	0.94841	0.349417	21.6807
IA-25	IA-45	Koce	Kher	SFR	GUA	0.839869	0.27279	20.2805
IA-25	IA-46	Koce	Kher	SFR	GUA	0.968287	0.309925	19.4727
IA-25	IA-47	Koce	Kher	SFR	GUA	0.857919	0.47963	20.391
IA-25	IA-48	Koce	Kher	SFR	GUA	0.840605	0.292125	17.2808
IA-25	IA-49	Koce	Kher	SFR	FUN	0.994546	0.446399	17.2335
IA-25	IA-50	Koce	Kher	SFR	FUN	0.983719	0.396096	17.3285
IA-25	IA-51	Koce	Kher	SFR	FUN	0.989716	0.367338	17.2808
IA-25	IA-52	Koce	Kher	SFR	FUN	0.988471	0.415406	17.6736
IA-26	IA-32	Koce	Koce	SFR	GUA	0.936787	0.504069	39.6156
IA-26	IA-33	Koce	Koce	SFR	GUA	0.934121	0.538173	38.8413
IA-26	IA-34	Koce	Koce	SFR	GUA	0.933612	0.388645	44.9093
IA-26	IA-35	Koce	Koce	SFR	GUA	0.929096	0.30544	47.0431
IA-26	IA-44	Koce	Kher	SFR	GUA	0.948145	0.308903	10.8994
IA-26	IA-45	Koce	Kher	SFR	GUA	0.916797	0.333481	7.70707
IA-26	IA-47	Koce	Kher	SFR	GUA	0.932333	0.535908	7.70707
IA-32	IA-33	Koce	Koce	GUA	GUA	0.434999	0.315456	40.8364
IA-32	IA-34	Koce	Koce	GUA	GUA	0.704071	0.435165	44.2098
IA-32	IA-35	Koce	Koce	GUA	GUA	0.761355	0.441687	42.7678
IA-32	IA-39	Koce	Kher	GUA	GUA	0.943074	0.508198	41.1743
IA-32	IA-40	Koce	Kher	GUA	GUA	0.943615	0.449367	41.1343
IA-32	IA-41	Koce	Kher	GUA	GUA	0.798511	0.464548	42.4597
IA-32	IA-42	Koce	Kher	GUA	GUA	0.859209	0.438448	40.9416
IA-32	IA-43	Koce	Kher	GUA	GUA	0.859577	0.560138	40.9416
IA-32	IA-44	Koce	Kher	GUA	GUA	0.922429	0.50036	40.9416
IA-32	IA-45	Koce	Kher	GUA	GUA	0.847918	0.483996	41.269
IA-32	IA-46	Koce	Kher	GUA	GUA	0.954712	0.502679	42.5637
IA-32	IA-47	Koce	Kher	GUA	GUA	0.890976	0.642617	40.3165
IA-32	IA-48	Koce	Kher	GUA	GUA	0.873587	0.39423	40.5062
IA-32	IA-49	Koce	Kher	GUA	FUN	0.901083	0.468895	40.3165
IA-32	IA-50	Koce	Kher	GUA	FUN	0.919264	0.467857	40.6021
IA-32	IA-51	Koce	Kher	GUA	FUN	0.974125	0.489723	40.2226
IA-32	IA-52	Koce	Kher	GUA	FUN	0.951138	0.453125	41.192
IA-33	IA-34	Koce	Koce	GUA	GUA	0.554361	0.309111	42.0602
IA-33	IA-35	Koce	Koce	GUA	GUA	0.74254	0.449915	43.1674
IA-33	IA-39	Koce	Kher	GUA	GUA	0.946796	0.546536	35.4151
IA-33	IA-40	Koce	Kher	GUA	GUA	0.947022	0.492773	35.6733
IA-33	IA-41	Koce	Kher	GUA	GUA	0.491694	0.18057	37.0469
IA-33	IA-42	Koce	Kher	GUA	GUA	0.843948	0.451515	35.4151
IA-33	IA-43	Koce	Kher	GUA	GUA	0.561702	0.274964	35.5006
IA-33	IA-44	Koce	Kher	GUA	GUA	0.922363	0.539164	34.2382
IA-33	IA-45	Koce	Kher	GUA	GUA	0.717309	0.374789	35.2461
IA-33	IA-46	Koce	Kher	GUA	GUA	0.954255	0.546256	37.1408
IA-33	IA-47	Koce	Kher	GUA	GUA	0.58675	0.360016	35.5006
IA-33	IA-48	Koce	Kher	GUA	GUA	0.848847	0.405129	34.9222
IA-33	IA-49	Koce	Kher	GUA	FUN	0.905377	0.518572	34.7531
IA-33	IA-50	Koce	Kher	GUA	FUN	0.922393	0.516653	34.3224
IA-33	IA-51	Koce	Kher	GUA	FUN	0.975643	0.534353	34.7531
IA-33	IA-52	Koce	Kher	GUA	FUN	0.958573	0.4966	35.5342
IA-34	IA-35	Koce	Koce	GUA	GUA	0.690734	0.232828	44.6922
IA-34	IA-39	Koce	Kher	GUA	GUA	0.865354	0.351822	36.5878
IA-34	IA-40	Koce	Kher	GUA	GUA	0.88098	0.337509	35.8486
IA-34	IA-41	Koce	Kher	GUA	GUA	0.595552	0.265686	36.0851
IA-34	IA-42	Koce	Kher	GUA	GUA	0.77321	0.268942	35.9372
IA-34	IA-43	Koce	Kher	GUA	GUA	0.663233	0.358441	35.8486
IA-34	IA-44	Koce	Kher	GUA	GUA	0.861127	0.359854	35.9372
IA-34	IA-45	Koce	Kher	GUA	GUA	0.653385	0.190342	35.0077
IA-34	IA-46	Koce	Kher	GUA	GUA	0.912711	0.375261	36.9576
IA-34	IA-47	Koce	Kher	GUA	GUA	0.733983	0.42566	35.6733
IA-34	IA-48	Koce	Kher	GUA	GUA	0.796592	0.267383	35.9372
IA-34	IA-49	Koce	Kher	GUA	FUN	0.885409	0.427932	35.8486
IA-34	IA-50	Koce	Kher	GUA	FUN	0.894638	0.396651	36.1165
IA-34	IA-51	Koce	Kher	GUA	FUN	0.937449	0.387268	35.9372
IA-34	IA-52	Koce	Kher	GUA	FUN	0.929031	0.389686	36.5766
IA-35	IA-39	Koce	Kher	GUA	GUA	0.868906	0.260679	31.8399
IA-35	IA-40	Koce	Kher	GUA	GUA	0.887723	0.288516	32.0062
IA-35	IA-41	Koce	Kher	GUA	GUA	0.755198	0.400975	33.4122
IA-35	IA-42	Koce	Kher	GUA	GUA	0.77062	0.193446	31.8399
IA-35	IA-43	Koce	Kher	GUA	GUA	0.815983	0.463136	31.0233
IA-35	IA-44	Koce	Kher	GUA	GUA	0.874113	0.244298	31.1045
IA-35	IA-45	Koce	Kher	GUA	GUA	0.768805	0.231677	32.3786
IA-35	IA-46	Koce	Kher	GUA	GUA	0.90829	0.285625	33.5029
IA-35	IA-47	Koce	Kher	GUA	GUA	0.870341	0.512409	30.863
IA-35	IA-48	Koce	Kher	GUA	GUA	0.815906	0.23974	31.9228
IA-35	IA-49	Koce	Kher	GUA	FUN	0.944475	0.410696	31.7578
IA-35	IA-50	Koce	Kher	GUA	FUN	0.933183	0.332006	31.9228
IA-35	IA-51	Koce	Kher	GUA	FUN	0.964211	0.324756	31.8399
IA-35	IA-52	Koce	Kher	GUA	FUN	0.945579	0.345676	32.5211
IA-39	IA-40	Kher	Kher	GUA	GUA	0.664676	0.211345	12.4911
IA-39	IA-41	Kher	Kher	GUA	GUA	0.789782	0.479495	11.3547
IA-39	IA-42	Kher	Kher	GUA	GUA	0.754868	0.272984	12.2438
IA-39	IA-43	Kher	Kher	GUA	GUA	0.801741	0.534992	11.6105
IA-39	IA-44	Kher	Kher	GUA	GUA	0.837041	0.259748	13.0176
IA-39	IA-45	Kher	Kher	GUA	GUA	0.8255	0.337468	20.5118
IA-39	IA-46	Kher	Kher	GUA	GUA	0.822005	0.265151	11.3199
IA-39	IA-47	Kher	Kher	GUA	GUA	0.943205	0.60233	11.6137
IA-39	IA-48	Kher	Kher	GUA	GUA	0.84817	0.317918	12.5158
IA-39	IA-49	Kher	Kher	GUA	FUN	0.922591	0.350612	12.629
IA-39	IA-50	Kher	Kher	GUA	FUN	0.932751	0.296209	12.4118
IA-39	IA-51	Kher	Kher	GUA	FUN	0.912694	0.27986	12.1319
IA-39	IA-52	Kher	Kher	GUA	FUN	0.948042	0.31416	12.1818
IA-40	IA-41	Kher	Kher	GUA	GUA	0.778982	0.427523	6.05824
IA-40	IA-42	Kher	Kher	GUA	GUA	0.711613	0.23601	4.27781
IA-40	IA-43	Kher	Kher	GUA	GUA	0.781338	0.521824	5.2407
IA-40	IA-44	Kher	Kher	GUA	GUA	0.855178	0.268399	7.43341
IA-40	IA-45	Kher	Kher	GUA	GUA	0.856057	0.340909	21.8083
IA-40	IA-46	Kher	Kher	GUA	GUA	0.841094	0.246864	5.57927
IA-40	IA-47	Kher	Kher	GUA	GUA	0.959484	0.597715	8.19829
IA-40	IA-48	Kher	Kher	GUA	GUA	0.825379	0.273022	4.28382
IA-40	IA-49	Kher	Kher	GUA	FUN	0.9389	0.322493	4.28202
IA-40	IA-50	Kher	Kher	GUA	FUN	0.941486	0.28251	3.50365
IA-40	IA-51	Kher	Kher	GUA	FUN	0.889274	0.259086	5.52884
IA-40	IA-52	Kher	Kher	GUA	FUN	0.939148	0.267183	3.5096
IA-41	IA-42	Kher	Kher	GUA	GUA	0.713762	0.386226	5.24585
IA-41	IA-43	Kher	Kher	GUA	GUA	0.374279	0.169657	5.53351
IA-41	IA-44	Kher	Kher	GUA	GUA	0.85785	0.486865	8.59673
IA-41	IA-45	Kher	Kher	GUA	GUA	0.650489	0.32055	21.5536
IA-41	IA-46	Kher	Kher	GUA	GUA	0.869015	0.48121	6.37048
IA-41	IA-47	Kher	Kher	GUA	GUA	0.517314	0.25929	8.39435
IA-41	IA-48	Kher	Kher	GUA	GUA	0.761521	0.355784	5.54132
IA-41	IA-49	Kher	Kher	GUA	FUN	0.900962	0.493495	5.53663
IA-41	IA-50	Kher	Kher	GUA	FUN	0.901609	0.476847	5.81919
IA-41	IA-51	Kher	Kher	GUA	FUN	0.933466	0.481253	6.55195
IA-41	IA-52	Kher	Kher	GUA	FUN	0.943131	0.472226	5.27262
IA-42	IA-43	Kher	Kher	GUA	GUA	0.698823	0.436133	4.62316
IA-42	IA-44	Kher	Kher	GUA	GUA	0.789474	0.235104	7.01027
IA-42	IA-45	Kher	Kher	GUA	GUA	0.721657	0.220735	21.6675
IA-42	IA-46	Kher	Kher	GUA	GUA	0.81093	0.225933	5.85243
IA-42	IA-47	Kher	Kher	GUA	GUA	0.842284	0.50189	7.41667
IA-42	IA-48	Kher	Kher	GUA	GUA	0.714141	0.193779	3.4997
IA-42	IA-49	Kher	Kher	GUA	FUN	0.939158	0.360916	3.49674
IA-42	IA-50	Kher	Kher	GUA	FUN	0.922271	0.300626	3.9183
IA-42	IA-51	Kher	Kher	GUA	FUN	0.904117	0.291383	4.94584
IA-42	IA-52	Kher	Kher	GUA	FUN	0.939484	0.321047	3.03983
IA-43	IA-44	Kher	Kher	GUA	GUA	0.843211	0.53533	7.83993
IA-43	IA-45	Kher	Kher	GUA	GUA	0.645839	0.369226	21.4621
IA-43	IA-46	Kher	Kher	GUA	GUA	0.862948	0.530549	5.85411
IA-43	IA-47	Kher	Kher	GUA	GUA	0.361013	0.144107	7.62419
IA-43	IA-48	Kher	Kher	GUA	GUA	0.738013	0.437912	4.63097
IA-43	IA-49	Kher	Kher	GUA	FUN	0.940161	0.565057	4.62836
IA-43	IA-50	Kher	Kher	GUA	FUN	0.946173	0.532274	4.29411
IA-43	IA-51	Kher	Kher	GUA	FUN	0.930043	0.535051	5.24881
IA-43	IA-52	Kher	Kher	GUA	FUN	0.960351	0.552043	4.64671
IA-44	IA-45	Kher	Kher	GUA	GUA	0.817601	0.28494	22.0861
IA-44	IA-46	Kher	Kher	GUA	GUA	0.861483	0.240045	7.71373
IA-44	IA-47	Kher	Kher	GUA	GUA	0.938547	0.58258	9.11304
IA-44	IA-48	Kher	Kher	GUA	GUA	0.810952	0.289827	7.65224
IA-44	IA-49	Kher	Kher	GUA	FUN	0.912434	0.353373	7.64574
IA-44	IA-50	Kher	Kher	GUA	FUN	0.937378	0.31089	7.03016
IA-44	IA-51	Kher	Kher	GUA	FUN	0.958561	0.291748	8.22957
IA-44	IA-52	Kher	Kher	GUA	FUN	0.982397	0.313041	6.81953
IA-45	IA-46	Kher	Kher	GUA	GUA	0.828151	0.291327	21.2192
IA-45	IA-47	Kher	Kher	GUA	GUA	0.737806	0.397371	21.6893
IA-45	IA-48	Kher	Kher	GUA	GUA	0.73763	0.260789	21.7804
IA-45	IA-49	Kher	Kher	GUA	FUN	0.944587	0.415603	21.7615
IA-45	IA-50	Kher	Kher	GUA	FUN	0.932835	0.362667	21.5848
IA-45	IA-51	Kher	Kher	GUA	FUN	0.940076	0.350432	21.8397
IA-45	IA-52	Kher	Kher	GUA	FUN	0.965015	0.384117	21.4052
IA-46	IA-47	Kher	Kher	GUA	GUA	0.96114	0.561115	8.46988
IA-46	IA-48	Kher	Kher	GUA	GUA	0.847196	0.29738	6.37414
IA-46	IA-49	Kher	Kher	GUA	FUN	0.962533	0.332882	6.36865
IA-46	IA-50	Kher	Kher	GUA	FUN	0.938089	0.282856	5.30895
IA-46	IA-51	Kher	Kher	GUA	FUN	0.950312	0.277324	6.84299
IA-46	IA-52	Kher	Kher	GUA	FUN	0.976014	0.323686	5.60663
IA-47	IA-48	Kher	Kher	GUA	GUA	0.838745	0.510919	8.39908
IA-47	IA-49	Kher	Kher	GUA	FUN	0.992135	0.627051	8.01995
IA-47	IA-50	Kher	Kher	GUA	FUN	0.932342	0.561105	8.22724
IA-47	IA-51	Kher	Kher	GUA	FUN	0.927042	0.565229	8.75048
IA-47	IA-52	Kher	Kher	GUA	FUN	0.986998	0.595154	8.05177
IA-48	IA-49	Kher	Kher	GUA	FUN	0.917679	0.343392	2.4698
IA-48	IA-50	Kher	Kher	GUA	FUN	0.912637	0.324314	3.49921
IA-48	IA-51	Kher	Kher	GUA	FUN	0.913409	0.320033	4.27781
IA-48	IA-52	Kher	Kher	GUA	FUN	0.965351	0.320435	2.4792
IA-49	IA-50	Kher	Kher	FUN	FUN	0.857799	0.289972	3.49724
IA-49	IA-51	Kher	Kher	FUN	FUN	0.903427	0.265835	3.49037
IA-49	IA-52	Kher	Kher	FUN	FUN	0.891441	0.273146	2.47745
IA-50	IA-51	Kher	Kher	FUN	FUN	0.844585	0.214542	4.94723
IA-50	IA-52	Kher	Kher	FUN	FUN	0.857599	0.210591	2.48272
IA-51	IA-52	Kher	Kher	FUN	FUN	0.850424	0.228206	4.29168

## Sheet: Supplementary Data7
ID1	ID2	SamplingSite1	SamplingSite2	Species1	Species2	Bray-Methylation	Bray-Microbiome	Euclidean-Genetic
IA_43	IA_47	GUA	GUA	Kher	Kher	0.0357697	0.361013	7.62419
IA_41	IA_43	GUA	GUA	Kher	Kher	0.0338436	0.374279	5.53351
IA_32	IA_33	GUA	GUA	Koce	Koce	0.0398339	0.434999	40.8364
IA_33	IA_41	GUA	GUA	Kher	Koce	0.0469185	0.491694	37.0469
IA_41	IA_47	GUA	GUA	Kher	Kher	0.0315552	0.517314	8.39435
IA_33	IA_34	GUA	GUA	Koce	Koce	0.033785	0.554361	42.0602
IA_33	IA_43	GUA	GUA	Kher	Koce	0.0513255	0.561702	35.5006
IA_33	IA_47	GUA	GUA	Kher	Koce	0.0549499	0.58675	35.5006
IA_34	IA_41	GUA	GUA	Kher	Koce	0.0517855	0.595552	36.0851
IA_43	IA_45	GUA	GUA	Kher	Kher	0.0353285	0.645839	21.4621
IA_41	IA_45	GUA	GUA	Kher	Kher	0.0352748	0.650489	21.5536
IA_34	IA_45	GUA	GUA	Kher	Koce	0.0533288	0.653385	35.0077
IA_34	IA_43	GUA	GUA	Kher	Koce	0.0529398	0.663233	35.8486
IA_39	IA_40	GUA	GUA	Kher	Kher	0.0396817	0.664676	12.4911
IA_34	IA_35	GUA	GUA	Koce	Koce	0.035629	0.690734	44.6922
IA_42	IA_43	GUA	GUA	Kher	Kher	0.0362941	0.698823	4.62316
IA_32	IA_34	GUA	GUA	Koce	Koce	0.0332599	0.704071	44.2098
IA_40	IA_42	GUA	GUA	Kher	Kher	0.0354618	0.711613	4.27781
IA_41	IA_42	GUA	GUA	Kher	Kher	0.0411471	0.713762	5.24585
IA_42	IA_48	GUA	FUN	Kher	Kher	0.0400779	0.714141	3.4997
IA_33	IA_45	GUA	GUA	Kher	Koce	0.0528274	0.717309	35.2461
IA_42	IA_45	GUA	GUA	Kher	Kher	0.0373051	0.721657	21.6675
IA_34	IA_47	GUA	GUA	Kher	Koce	0.053149	0.733983	35.6733
IA_45	IA_48	GUA	FUN	Kher	Kher	0.0366605	0.73763	21.7804
IA_45	IA_47	GUA	GUA	Kher	Kher	0.0334928	0.737806	21.6893
IA_43	IA_48	GUA	FUN	Kher	Kher	0.035254	0.738013	4.63097
IA_33	IA_35	GUA	GUA	Koce	Koce	0.0348368	0.74254	43.1674
IA_39	IA_42	GUA	GUA	Kher	Kher	0.0369575	0.754868	12.2438
IA_35	IA_41	GUA	GUA	Kher	Koce	0.0459648	0.755198	33.4122
IA_32	IA_35	GUA	GUA	Koce	Koce	0.0423433	0.761355	42.7678
IA_41	IA_48	GUA	FUN	Kher	Kher	0.0384709	0.761521	5.54132
IA_35	IA_45	GUA	GUA	Kher	Koce	0.0535919	0.768805	32.3786
IA_35	IA_42	GUA	GUA	Kher	Koce	0.052962	0.77062	31.8399
IA_34	IA_42	GUA	GUA	Kher	Koce	0.0558401	0.77321	35.9372
IA_40	IA_41	GUA	GUA	Kher	Kher	0.0368746	0.778982	6.05824
IA_40	IA_43	GUA	GUA	Kher	Kher	0.0307854	0.781338	5.2407
IA_42	IA_44	GUA	GUA	Kher	Kher	0.0472881	0.789474	7.01027
IA_39	IA_41	GUA	GUA	Kher	Kher	0.0353544	0.789782	11.3547
IA_34	IA_48	FUN	GUA	Kher	Koce	0.0562435	0.796592	35.9372
IA_32	IA_41	GUA	GUA	Kher	Koce	0.059527	0.798511	42.4597
IA_39	IA_43	GUA	GUA	Kher	Kher	0.0418459	0.801741	11.6105
IA_42	IA_46	GUA	GUA	Kher	Kher	0.0517348	0.81093	5.85243
IA_44	IA_48	GUA	FUN	Kher	Kher	0.0477733	0.810952	7.65224
IA_35	IA_48	FUN	GUA	Kher	Koce	0.0536295	0.815906	31.9228
IA_35	IA_43	GUA	GUA	Kher	Koce	0.0537536	0.815983	31.0233
IA_44	IA_45	GUA	GUA	Kher	Kher	0.0434467	0.817601	22.0861
IA_39	IA_46	GUA	GUA	Kher	Kher	0.0543216	0.822005	11.3199
IA_40	IA_48	GUA	FUN	Kher	Kher	0.035092	0.825379	4.28382
IA_39	IA_45	GUA	GUA	Kher	Kher	0.0375859	0.8255	20.5118
IA_45	IA_46	GUA	GUA	Kher	Kher	0.0430534	0.828151	21.2192
IA_39	IA_44	GUA	GUA	Kher	Kher	0.0383342	0.837041	13.0176
IA_47	IA_48	GUA	FUN	Kher	Kher	0.0328098	0.838745	8.39908
IA_40	IA_46	GUA	GUA	Kher	Kher	0.0432104	0.841094	5.57927
IA_42	IA_47	GUA	GUA	Kher	Kher	0.035903	0.842284	7.41667
IA_43	IA_44	GUA	GUA	Kher	Kher	0.0561576	0.843211	7.83993
IA_33	IA_42	GUA	GUA	Kher	Koce	0.0581476	0.843948	35.4151
IA_50	IA_51	FUN	FUN	Kher	Kher	0.0454038	0.844585	4.94723
IA_46	IA_48	GUA	FUN	Kher	Kher	0.0471988	0.847196	6.37414
IA_32	IA_45	GUA	GUA	Kher	Koce	0.055092	0.847918	41.269
IA_39	IA_48	GUA	FUN	Kher	Kher	0.0398067	0.84817	12.5158
IA_33	IA_48	FUN	GUA	Kher	Koce	0.060042	0.848847	34.9222
IA_51	IA_52	FUN	FUN	Kher	Kher	0.047026	0.850424	4.29168
IA_40	IA_44	GUA	GUA	Kher	Kher	0.0472719	0.855178	7.43341
IA_40	IA_45	GUA	GUA	Kher	Kher	0.0333602	0.856057	21.8083
IA_50	IA_52	FUN	FUN	Kher	Kher	0.0338736	0.857599	2.48272
IA_49	IA_50	FUN	FUN	Kher	Kher	0.0391241	0.857799	3.49724
IA_41	IA_44	GUA	GUA	Kher	Kher	0.054223	0.85785	8.59673
IA_32	IA_42	GUA	GUA	Kher	Koce	0.0584452	0.859209	40.9416
IA_32	IA_43	GUA	GUA	Kher	Koce	0.0570408	0.859577	40.9416
IA_34	IA_44	GUA	GUA	Kher	Koce	0.0664651	0.861127	35.9372
IA_44	IA_46	GUA	GUA	Kher	Kher	0.0587438	0.861483	7.71373
IA_43	IA_46	GUA	GUA	Kher	Kher	0.0407703	0.862948	5.85411
IA_34	IA_39	GUA	GUA	Kher	Koce	0.0539176	0.865354	36.5878
IA_35	IA_39	GUA	GUA	Kher	Koce	0.0481507	0.868906	31.8399
IA_41	IA_46	GUA	GUA	Kher	Kher	0.0496648	0.869015	6.37048
IA_35	IA_47	GUA	GUA	Kher	Koce	0.0474631	0.870341	30.863
IA_32	IA_48	FUN	GUA	Kher	Koce	0.0571382	0.873587	40.5062
IA_35	IA_44	GUA	GUA	Kher	Koce	0.0622729	0.874113	31.1045
IA_34	IA_40	GUA	GUA	Kher	Koce	0.052985	0.88098	35.8486
IA_34	IA_49	FUN	GUA	Kher	Koce	0.0553926	0.885409	35.8486
IA_35	IA_40	GUA	GUA	Kher	Koce	0.0545434	0.887723	32.0062
IA_40	IA_51	GUA	FUN	Kher	Kher	0.0377867	0.889274	5.52884
IA_32	IA_47	GUA	GUA	Kher	Koce	0.0569487	0.890976	40.3165
IA_49	IA_52	FUN	FUN	Kher	Kher	0.0382743	0.891441	2.47745
IA_34	IA_50	FUN	GUA	Kher	Koce	0.0663541	0.894638	36.1165
IA_41	IA_49	GUA	FUN	Kher	Kher	0.0312948	0.900962	5.53663
IA_32	IA_49	FUN	GUA	Kher	Koce	0.0598497	0.901083	40.3165
IA_41	IA_50	GUA	FUN	Kher	Kher	0.0521621	0.901609	5.81919
IA_49	IA_51	FUN	FUN	Kher	Kher	0.0269986	0.903427	3.49037
IA_42	IA_51	GUA	FUN	Kher	Kher	0.0342791	0.904117	4.94584
IA_33	IA_49	FUN	GUA	Kher	Koce	0.054927	0.905377	34.7531
IA_35	IA_46	GUA	GUA	Kher	Koce	0.0690167	0.90829	33.5029
IA_44	IA_49	GUA	FUN	Kher	Kher	0.0564354	0.912434	7.64574
IA_48	IA_50	FUN	FUN	Kher	Kher	0.0418345	0.912637	3.49921
IA_39	IA_51	GUA	FUN	Kher	Kher	0.0303015	0.912694	12.1319
IA_34	IA_46	GUA	GUA	Kher	Koce	0.0664364	0.912711	36.9576
IA_48	IA_51	FUN	FUN	Kher	Kher	0.0315758	0.913409	4.27781
IA_48	IA_49	FUN	FUN	Kher	Kher	0.0301755	0.917679	2.4698
IA_32	IA_50	FUN	GUA	Kher	Koce	0.0669432	0.919264	40.6021
IA_42	IA_50	GUA	FUN	Kher	Kher	0.0489278	0.922271	3.9183
IA_33	IA_44	GUA	GUA	Kher	Koce	0.0708869	0.922363	34.2382
IA_33	IA_50	FUN	GUA	Kher	Koce	0.0673381	0.922393	34.3224
IA_32	IA_44	GUA	GUA	Kher	Koce	0.0659189	0.922429	40.9416
IA_39	IA_49	GUA	FUN	Kher	Kher	0.0416192	0.922591	12.629
IA_47	IA_51	GUA	FUN	Kher	Kher	0.0268864	0.927042	8.75048
IA_34	IA_52	FUN	GUA	Kher	Koce	0.0640574	0.929031	36.5766
IA_43	IA_51	GUA	FUN	Kher	Kher	0.03276	0.930043	5.24881
IA_47	IA_50	GUA	FUN	Kher	Kher	0.0519922	0.932342	8.22724
IA_39	IA_50	GUA	FUN	Kher	Kher	0.0602895	0.932751	12.4118
IA_45	IA_50	GUA	FUN	Kher	Kher	0.0473685	0.932835	21.5848
IA_35	IA_50	FUN	GUA	Kher	Koce	0.0673197	0.933183	31.9228
IA_41	IA_51	GUA	FUN	Kher	Kher	0.0321938	0.933466	6.55195
IA_44	IA_50	GUA	FUN	Kher	Kher	0.0642723	0.937378	7.03016
IA_34	IA_51	FUN	GUA	Kher	Koce	0.0543114	0.937449	35.9372
IA_46	IA_50	GUA	FUN	Kher	Kher	0.0511567	0.938089	5.30895
IA_44	IA_47	GUA	GUA	Kher	Kher	0.0393862	0.938547	9.11304
IA_40	IA_49	GUA	FUN	Kher	Kher	0.0366763	0.9389	4.28202
IA_40	IA_52	GUA	FUN	Kher	Kher	0.0421921	0.939148	3.5096
IA_42	IA_49	GUA	FUN	Kher	Kher	0.0397559	0.939158	3.49674
IA_42	IA_52	GUA	FUN	Kher	Kher	0.048604	0.939484	3.03983
IA_45	IA_51	GUA	FUN	Kher	Kher	0.0387008	0.940076	21.8397
IA_43	IA_49	GUA	FUN	Kher	Kher	0.0300898	0.940161	4.62836
IA_40	IA_50	GUA	FUN	Kher	Kher	0.0443256	0.941486	3.50365
IA_32	IA_39	GUA	GUA	Kher	Koce	0.0588432	0.943074	41.1743
IA_41	IA_52	GUA	FUN	Kher	Kher	0.0482627	0.943131	5.27262
IA_39	IA_47	GUA	GUA	Kher	Kher	0.0247501	0.943205	11.6137
IA_32	IA_40	GUA	GUA	Kher	Koce	0.0550347	0.943615	41.1343
IA_35	IA_49	FUN	GUA	Kher	Koce	0.0519366	0.944475	31.7578
IA_45	IA_49	GUA	FUN	Kher	Kher	0.0384431	0.944587	21.7615
IA_35	IA_52	FUN	GUA	Kher	Koce	0.0660135	0.945579	32.5211
IA_43	IA_50	GUA	FUN	Kher	Kher	0.0423983	0.946173	4.29411
IA_33	IA_39	GUA	GUA	Kher	Koce	0.0561566	0.946796	35.4151
IA_33	IA_40	GUA	GUA	Kher	Koce	0.0546592	0.947022	35.6733
IA_39	IA_52	GUA	FUN	Kher	Kher	0.059061	0.948042	12.1818
IA_46	IA_51	GUA	FUN	Kher	Kher	0.0512071	0.950312	6.84299
IA_32	IA_52	FUN	GUA	Kher	Koce	0.0639377	0.951138	41.192
IA_33	IA_46	GUA	GUA	Kher	Koce	0.0651624	0.954255	37.1408
IA_32	IA_46	GUA	GUA	Kher	Koce	0.0697049	0.954712	42.5637
IA_44	IA_51	GUA	FUN	Kher	Kher	0.0473524	0.958561	8.22957
IA_33	IA_52	FUN	GUA	Kher	Koce	0.0629634	0.958573	35.5342
IA_40	IA_47	GUA	GUA	Kher	Kher	0.0346986	0.959484	8.19829
IA_43	IA_52	GUA	FUN	Kher	Kher	0.0390693	0.960351	4.64671
IA_46	IA_47	GUA	GUA	Kher	Kher	0.0488905	0.96114	8.46988
IA_46	IA_49	GUA	FUN	Kher	Kher	0.0489718	0.962533	6.36865
IA_35	IA_51	FUN	GUA	Kher	Koce	0.0474586	0.964211	31.8399
IA_45	IA_52	GUA	FUN	Kher	Kher	0.0440085	0.965015	21.4052
IA_48	IA_52	FUN	FUN	Kher	Kher	0.0417998	0.965351	2.4792
IA_32	IA_51	FUN	GUA	Kher	Koce	0.0580867	0.974125	40.2226
IA_33	IA_51	FUN	GUA	Kher	Koce	0.0546711	0.975643	34.7531
IA_46	IA_52	GUA	FUN	Kher	Kher	0.0467659	0.976014	5.60663
IA_44	IA_52	GUA	FUN	Kher	Kher	0.0627527	0.982397	6.81953
IA_47	IA_52	GUA	FUN	Kher	Kher	0.0506607	0.986998	8.05177
IA_47	IA_49	GUA	FUN	Kher	Kher	0.0315606	0.992135	8.01995

## Sheet: Supplementary Data8
			1st measurement						2nd measurement						FA1			FA2			FA1-FA2			FA1 corrected			FA2 corrected
Fish ID	Species	Location	Left pupil diameter (mm)	Right pupil diameter (mm)	Distance from left eye to snout (mm)	Distance from right eye to snout (mm)	Area of left ocellus (mm^2)	Area of right ocellus (mm^2)	Left pupil diameter (mm)	Right pupil diameter (mm)	Distance from left eye to snout (mm)	Distance from right eye to snout (mm)	Area of left ocellus (mm^2)	Area of right ocellus (mm^2)	Signed FA Pupil	Signed FA snout	Signed FA ocellus	Signed FA Pupil	Signed FA snout	Signed FA ocellus	Signed FA Pupil	Signed FA snout	Signed FA ocellus	FAcorr Pupil	FAcorr Snout	FAcorr Ocellus	FAcorr Pupil	FAcorr Snout	FAcorr Ocellus
IA-11	Koce	FLO	0.725	0.8	1.35	1.35	0.912	0.799	0.775	0.8	1	1.25	0.813	0.76	-0.075	0	0.113	-0.025	-0.25	0.053	-0.05	0.25	0.06	0	0.165689	0.126095	0	0.120669	0.1137
IA-12	Koce	FLO	0.55	0.7	0.85	1.1	0.473	0.478	0.55	0.675	0.75	0.875	0.412	0.645	-0.15	-0.25	-0.005	-0.125	-0.125	-0.233	-0.025	-0.125	0.228	0.0717236	0	0.00809524	0.105188	0	0.1723
IA-13	Koce	FLO	0.725	0.65	0.7	0.7	0.176	0.433	0.5	0.75	0.7	0.9	0.304	0.537	0.075	0	-0.257	-0.25	-0.2	-0.233	0.325	0.2	-0.024	0.133167	0.165689	0.243905	0.235084	0.0126886	0.1723
IA-18	Koce	FLO	0.3	0.55	1.5	0.6	0.221	0.222	0.45	0.575	0.95	0.425	0.227	0.232	-0.25	0.9	-0.001	-0.125	0.525	-0.005	-0.125	0.375	0.004	0.179022	1.09724	0.0120952	0.105188	0.594337	0.0557
IA-19	Koce	FLO	0.75	0.625	1.2	0.6	0.483	0.591	0.65	0.75	1.3	0.55	0.506	0.518	0.125	0.6	-0.108	-0.1	0.75	-0.012	0.225	-0.15	-0.096	0.185152	0.794841	0.0949048	0.0772948	0.822533	0.0487
IA-23	Koce	FLO	0.75	0.525	1.7	0.7	0.681	0.57	0.775	0.6	1.3	0.475	0.528	0.531	0.225	1	0.111	0.175	0.825	-0.003	0.05	0.175	0.114	0.287013	1.19777	0.124095	0.180235	0.898241	0.0577
IA-25	Koce	SFR	0.9	1.1	0.7	1.55	1.671	2.114	1	1.2	0.6	1.1	1.293	1.644	-0.2	-0.85	-0.443	-0.2	-0.5	-0.351	0	-0.35	-0.092	0.126873	0.635479	0.429905	0.183942	0.401947	0.2903
IA-26	Koce	SFR	0.55	1.2	0.55	1.15	1.059	1.224	0.7	0.9	1.425	0.675	0.865	1.082	-0.65	-0.6	-0.165	-0.2	0.75	-0.217	-0.45	-1.35	0.052	0.582811	0.378329	0.151905	0.183942	0.822533	0.1563
IA-32	Koce	GUA	0.95	1.075	1.15	2.8	1.593	1.868	1.075	1	1.35	2.7	1.554	1.854	-0.125	-1.65	-0.275	0.075	-1.35	-0.3	-0.2	-0.3	0.025	0.0392821	1.44155	0.261905	0.073106	1.26347	0.2393
IA-33	Koce	GUA	0.875	0.8	1.5	1.7	2.091	1.942	1.1	0.65	1.6	1.625	1.81	1.762	0.075	-0.2	0.149	0.45	-0.025	0.048	-0.375	-0.175	0.101	0.133167	0	0.162095	0.458524	0	0.1087
IA-34	Koce	GUA	0.7	0.75	1.025	1.5	2.122	1.725	0.55	0.675	0.8	1.425	1.89	1.648	-0.05	-0.475	0.397	-0.125	-0.625	0.242	0.075	0.15	0.155	0	0.24425	0.410095	0.105188	0.530976	0.3027
IA-40	Kher	GUA	0.65	0.7	0.45	1.25	0.367	0.528	0.8	0.5	0.6	1	0.383	0.457	-0.05	-0.8	-0.161	0.3	-0.4	-0.074	-0.35	-0.4	-0.087	0	0.584545	0.147905	0.307465	0.296245	0.0133
IA-44	Kher	GUA	0.55	0.65	0.8	1.35	0.574	0.523	0.625	0.75	0.6	0.75	0.435	0.499	-0.1	-0.55	0.051	-0.125	-0.15	-0.064	0.025	-0.4	0.115	0	0.325566	0.0640952	0.105188	0	0.0033
IA-45	Kher	GUA	0.7	0.85	0.825	1.675	0.808	0.772	0.875	0.6	0.65	0.95	0.667	0.757	-0.15	-0.85	0.036	0.275	-0.3	-0.09	-0.425	-0.55	0.126	0.0717236	0.635479	0.0490952	0.282178	0.184285	0.0293
IA-46	Kher	GUA	0.675	0.65	0.925	1	0.362	0.403	0.65	0.675	0.9	0.925	0.378	0.364	0.025	-0.075	-0.041	-0.025	-0.025	0.014	0.05	-0.05	-0.055	0.0786508	0.0503782	0.0279048	0	0	0.0747
IA-47	Kher	GUA	0.875	0.55	1.675	0.65	0.5	0.512	0.6	0.7	1.325	0.65	0.466	0.456	0.325	1.025	-0.012	-0.1	0.675	0.01	0.425	0.35	-0.022	0.387907	1.22289	0.00109524	0.0772948	0.746683	0.0707
IA-48	Kher	GUA	0.65	1.025	1.1	2.025	1	0.921	0.75	1.075	0.925	1.625	1.013	1.215	-0.375	-0.925	0.079	-0.325	-0.7	-0.202	-0.05	-0.225	0.281	0.306276	0.71163	0.0920952	0.311102	0.607586	0.1413
IA-49	Kher	FUN	0.8	0.7	1.1	1.5	0.714	0.751	0.8	0.7	0.9	1.15	0.748	0.833	0.1	-0.4	-0.037	0.1	-0.25	-0.085	0	-0.15	0.048	0.159318	0.156758	0.0239048	0.101264	0.120669	0.0243
IA-50	Kher	FUN	0.95	0.85	1.35	1.3	0.949	0.684	0.9	0.85	1.3	1.125	1.065	0.819	0.1	0.05	0.265	0.05	0.175	0.246	0.05	-0.125	0.019	0.159318	0.224306	0.278095	0.0410425	0.227015	0.3067
IA-51	Kher	FUN	1.15	1.25	1.6	1.15	0.932	0.932	0.85	0.775	1.325	0.975	0.882	0.91	-0.1	0.45	0	0.075	0.35	-0.028	-0.175	0.1	0.028	0	0.642801	0.0130952	0.073106	0.414441	0.0327
IA-52	Kher	FUN	0.75	0.9	0.9	1.575	0.692	0.663	0.8	0.8	0.775	1.625	0.712	0.702	-0.15	-0.675	0.029	0	-0.85	0.01	-0.15	0.175	0.019	0.0717236	0.456309	0.0420952	0	0.759843	0.0707

## Sheet: Supplementary Data9
Ocellus
Source	Df	SS	MS
Side (DA)	1	0.029	0.0286
Individual (among individuals)	20	20.96	1.0483
Side:Individual (FA)	20	0.536	0.0268
Error	41	0.398	0.0097
Significance test	F ratio	F ratio	df num	df denom	P
FA relative to masurement error	2.76	0.0268/0.0097	20	41	0.0029
DA	1.07	0.0286/0.0268	1	20	0.313
Among individuals	39.12	1.0483/0.0268	20	20	<0.0001
Pupil
Source	Df	SS	MS
Side (DA)	1	0.0305	0.03048
Individual (among individuals)	20	1.7557	0.08778
Side:Individual (FA)	20	0.5605	0.02802
Error	41	0.4887	0.01192
Significance test	F ratio	F ratio	df num	df denom	P
FA relative to masurement error	2.35067	0.028/0.012	20	41	0.01
DA	1.08779	0.030/0.028	1	20	0.308
Among individuals	3.13276	0.088/0.028	20	20	0.007
