# Supplementary material for: Microbiome and epigenetic variation in wild fish with low genetic diversity
Source: Nat Commun. 2024 Jun 3;15:4725. doi: 10.1038/s41467-024-49162-8 (PMC11148108; doi:10.1038/s41467-024-49162-8)
Supplement: Supplementary file 6 — Source Data [file 41467_2024_49162_MOESM6_ESM.xlsx]

## Sheet: Figure 3 & Supp Fig 3
Figure 3. Alpha diversity measures of the skin microbiome.
Supplementary Figure 3. Microbiome alpha diversity estimates for Kryptolebias hermaphroditus (KH) and K. ocellatus (KO) in sympatry (SYMP) or allopatry (ALLO).
Fish group: Species (KH= Kryptolebias hermaphroditus, KO= Kryptolebias ocellatus), Location (FUN and GUA. GUA=Guaratiba, FUN=Fundão, Florianópolis=FLO, São Francisco do Sul=SFR, Picinguaba=PIC, Aracruz =ARA)
n= sample size
chao1, shannon, simpson_e, faith_pd= measurements of alpha diversity
sd= standard deviation
Location type= allopatry or sympatrry
Fish group		chao1	shannon	simpson_e	faith_pd			Sample	Species	Location	Location type	SL	chao1	shannon	simpson_e	faith_pd
KH_ARA	n	3	3	3	3			IA-11	Koce	FLO	ALLOPATRIC	29.483	263	7.118	0.356	25.304
	mean	120.57	5.34	0.33	11.78			IA-12	Koce	FLO	ALLOPATRIC	24.971	482.886	7.647	0.147	33.745
	sd	117.86	1.7	0.03	9.23			IA-13	Koce	FLO	ALLOPATRIC	22.817	365.3	7.595	0.343	28.748
	median	76	5.1	0.32	8.08			IA-17	Koce	FLO	ALLOPATRIC	21.032	253	7.301	0.433	23.11
	minimum	31.5	3.78	0.3	4.97			IA-18	Koce	FLO	ALLOPATRIC	19.424	319	7.221	0.17	26.325
	maximum	254.21	7.14	0.36	22.29			IA-19	Koce	FLO	ALLOPATRIC	22.299	160	6.614	0.467	16.72
	range	222.71	3.37	0.06	17.32			IA-23	Koce	FLO	ALLOPATRIC	22.484	237.333	7.2	0.462	22.464
								IA-14	Kher	PIC	ALLOPATRIC	27.181	248.5	6.538	0.167	19.578
KH_FUN	n	4	4	4	4			IA-15	Kher	PIC	ALLOPATRIC	27.791	277.955	6.572	0.17	18.344
	mean	132.66	5.27	0.26	11.97			IA-16	Kher	PIC	ALLOPATRIC	24.527	103	5.417	0.212	11.781
	sd	76.69	0.77	0.16	4.85			IA-20	Kher	PIC	ALLOPATRIC	25.471	60.5	4.735	0.256	7.133
	median	137.07	5.09	0.3	12.33			IA-21	Kher	PIC	ALLOPATRIC	24.842	88	5.464	0.32	9.025
	min	51	4.6	0.03	6.44			IA-10	Koce	SFR	ALLOPATRIC	26.673	246	6.813	0.181	21.662
	max	205.5	6.29	0.38	16.77			IA-24	Koce	SFR	ALLOPATRIC	34.476	332.105	7.449	0.337	26.225
	range	154.5	1.68	0.35	10.33			IA-25	Koce	SFR	ALLOPATRIC	43.778	397.789	7.523	0.112	35.637
								IA-26	Koce	SFR	ALLOPATRIC	36.492	1002.07	9.161	0.199	55.505
KH_GUA	n	10	10	10	10			IA-9	Koce	SFR	ALLOPATRIC	27.838	144.25	6.22	0.302	17.517
	mean	333.55	5.87	0.11	25.66			IA-22	Kher	ARA	ALLOPATRIC	38.221	254.214	7.145	0.365	22.288
	sd	172.37	1.68	0.12	9.75			IA-28	Kher	ARA	ALLOPATRIC	38.15	31.5	3.777	0.305	4.967
	median	301.55	6.88	0.07	24.49			IA-29	Kher	ARA	ALLOPATRIC	37.25	76	5.103	0.322	8.082
	min	64	2.73	0.01	8.69			IA-31	Koce	GUA	SYMPATRIC	40.08	400.844	3.722	0.015	33.529
	max	705.58	7.24	0.36	46.2			IA-32	Koce	GUA	SYMPATRIC	34.032	261.019	2.852	0.013	25.495
	range	641.58	4.51	0.35	37.51			IA-33	Koce	GUA	SYMPATRIC	33.579	528.777	3.229	0.008	37.928
								IA-34	Koce	GUA	SYMPATRIC	30.963	700.614	6.415	0.018	48.123
KH_PIC	n	5	5	5	5			IA-35	Koce	GUA	SYMPATRIC	19.229	679.692	7.751	0.067	42.445
	mean	155.59	5.75	0.22	13.17			IA-39	Kher	GUA	SYMPATRIC	22.965	705.581	6.911	0.03	46.201
	sd	99.98	0.79	0.06	5.55			IA-40	Kher	GUA	SYMPATRIC	24.315	402.758	7.066	0.135	30.323
	median	103	5.46	0.21	11.78			IA-41	Kher	GUA	SYMPATRIC	33.9	327.774	4.572	0.014	29.237
	min	60.5	4.74	0.17	7.13			IA-42	Kher	GUA	SYMPATRIC	25.859	318.1	6.848	0.133	24.039
	max	277.96	6.57	0.32	19.58			IA-43	Kher	GUA	SYMPATRIC	34.68	285	3.434	0.009	24.942
	range	217.45	1.84	0.15	12.45			IA-44	Kher	GUA	SYMPATRIC	23.631	266.615	6.969	0.273	21.306
								IA-45	Kher	GUA	SYMPATRIC	26.432	486.026	7.004	0.036	31.093
KO_FLO	n	7	7	7	7			IA-46	Kher	GUA	SYMPATRIC	23.316	282.333	7.24	0.36	21.919
	mean	297.22	7.24	0.34	25.2			IA-47	Kher	GUA	SYMPATRIC	25.119	64	2.729	0.038	8.69
	sd	104.18	0.34	0.13	5.33			IA-48	Kher	GUA	SYMPATRIC	29.409	197.333	5.958	0.111	18.866
	median	263	7.22	0.36	25.3			IA-36	Koce	FUN	SYMPATRIC	36.945	158	6.319	0.308	15.278
	min	160	6.61	0.15	16.72			IA-38	Koce	FUN	SYMPATRIC	23.945	224.875	6.771	0.305	18.593
	max	482.89	7.65	0.47	33.74			IA-49	Kher	FUN	SYMPATRIC	25.776	205.5	4.604	0.031	15.224
	range	322.89	1.03	0.32	17.02			IA-50	Kher	FUN	SYMPATRIC	29.086	84	5.428	0.384	9.435
								IA-51	Kher	FUN	SYMPATRIC	28.938	190.143	6.287	0.244	16.774
KO_FUN	n	3	3	3	3			IA-52	Kher	FUN	SYMPATRIC	27.172	51	4.748	0.362	6.441
	mean	458.49	7.42	0.3	31.07			IA-59	Koce	FUN	SYMPATRIC	25.47	992.603	9.167	0.273	59.339
	sd	463.76	1.53	0.02	24.54
	median	224.88	6.77	0.3	18.59
	min	158	6.32	0.27	15.28
	max	992.6	9.17	0.31	59.34
	range	834.6	2.85	0.03	44.06
KO_GUA	n	5	5	5	5
	mean	514.19	4.79	0.02	37.5
	sd	186.61	2.16	0.02	8.62
	median	528.78	3.72	0.01	37.93
	min	261.02	2.85	0.01	25.5
	max	700.61	7.75	0.07	48.12
	range	439.6	4.9	0.06	22.63
KO_SFR	n	5	5	5	5
	mean	424.44	7.43	0.23	31.31
	sd	336.61	1.1	0.09	15.11
	median	332.1	7.45	0.2	26.23
	min	144.25	6.22	0.11	17.52
	max	1002.07	9.16	0.34	55.51
	range	857.82	2.94	0.23	37.99

## Sheet: Figure 5 & Supp Fig 4
Figure 5. Relationship between individual heterozygosity and estimates of skin microbiome alpha diversity.
Supplementary Figure 4. Heterozygosity estimates for Kryptolebias hermaphroditus and K. ocellatus in sympatry and allopatry.
chao1, shannon, simpson_e, faith_pd= measurements of alpha diversity
H-indiv= Individual heterozygosity
Location type= allopatry or sympatrry
Sample	Species	Location	Location type	chao1	shannon	simpson_e	faith_pd	H-indiv
IA-11	Koce	FLO	ALLOPATRIC	263	7.118	0.356	25.304	0.064
IA-12	Koce	FLO	ALLOPATRIC	482.886	7.647	0.147	33.745	0.081
IA-13	Koce	FLO	ALLOPATRIC	365.3	7.595	0.343	28.748	0.068
IA-17	Koce	FLO	ALLOPATRIC	253	7.301	0.433	23.11	0.068
IA-18	Koce	FLO	ALLOPATRIC	319	7.221	0.17	26.325	0.066
IA-19	Koce	FLO	ALLOPATRIC	160	6.614	0.467	16.72	0.063
IA-23	Koce	FLO	ALLOPATRIC	237.333	7.2	0.462	22.464	0.072
IA-24	Koce	SFR	ALLOPATRIC	332.105	7.449	0.337	26.225	0.072
IA-25	Koce	SFR	ALLOPATRIC	397.789	7.523	0.112	35.637	0.072
IA-26	Koce	SFR	ALLOPATRIC	1002.07	9.161	0.199	55.505	0.068
IA-32	Koce	GUA	SYMPATRIC	261.019	2.852	0.013	25.495	0.089
IA-33	Koce	GUA	SYMPATRIC	528.777	3.229	0.008	37.928	0.086
IA-34	Koce	GUA	SYMPATRIC	700.614	6.415	0.018	48.123	0.093
IA-35	Koce	GUA	SYMPATRIC	679.692	7.751	0.067	42.445	0.091
IA-39	Kher	GUA	SYMPATRIC	705.581	6.911	0.03	46.201	0.045
IA-40	Kher	GUA	SYMPATRIC	402.758	7.066	0.135	30.323	0.037
IA-41	Kher	GUA	SYMPATRIC	327.774	4.572	0.014	29.237	0.035
IA-42	Kher	GUA	SYMPATRIC	318.1	6.848	0.133	24.039	0.036
IA-43	Kher	GUA	SYMPATRIC	285	3.434	0.009	24.942	0.036
IA-44	Kher	GUA	SYMPATRIC	266.615	6.969	0.273	21.306	0.04
IA-45	Kher	GUA	SYMPATRIC	486.026	7.004	0.036	31.093	0.065
IA-46	Kher	GUA	SYMPATRIC	282.333	7.24	0.36	21.919	0.037
IA-47	Kher	GUA	SYMPATRIC	64	2.729	0.038	8.69	0.039
IA-48	Kher	GUA	SYMPATRIC	197.333	5.958	0.111	18.866	0.036
IA-49	Kher	FUN	SYMPATRIC	205.5	4.604	0.031	15.224	0.036
IA-50	Kher	FUN	SYMPATRIC	84	5.428	0.384	9.435	0.038
IA-51	Kher	FUN	SYMPATRIC	190.143	6.287	0.244	16.774	0.037
IA-52	Kher	FUN	SYMPATRIC	51	4.748	0.362	6.441	0.036

## Sheet: Figure 6 & Suppl Fig 5
Figure 6. Relationship between epigenetic, genetic and microbiome pairwise distances in sympatric locations.
Supplementary Figure 5. Relationship between genetic (Euclidean distance) and microbiome dissimilarity (Bray-Curtis and weighted Unifract distance).
ID= Individual sample
Species= Kher: Kryptolebias hermaphroditus, Koce: Kryptolebias ocellatus
Bray-Methylation = Bray-Curtis pairwise distance based on DNA methylated sites
Bray-microbiome = Bray-Curtis pairwise distance based on microbiome composition
Wunifrac-microbiome = Weighted Unifrac pairwise distance based on microbiome composition
Euclidean-Genetic = Euclidean pairwise distance based on SNPs
ID1	ID2	SamplingSite1	SamplingSite2	Species1	Species2	Bray-Methylation	Bray-Microbiome	Wunifrac-Microbiome	Euclidean-Genetic
IA_43	IA_47	GUA	GUA	Kher	Kher	0.0357697	0.361013	0.144107	7.62419
IA_41	IA_43	GUA	GUA	Kher	Kher	0.0338436	0.374279	0.169657	5.53351
IA_32	IA_33	GUA	GUA	Koce	Koce	0.0398339	0.434999	0.315456	40.8364
IA_33	IA_41	GUA	GUA	Kher	Koce	0.0469185	0.491694	0.18057	37.0469
IA_41	IA_47	GUA	GUA	Kher	Kher	0.0315552	0.517314	0.25929	8.39435
IA_33	IA_34	GUA	GUA	Koce	Koce	0.033785	0.554361	0.309111	42.0602
IA_33	IA_43	GUA	GUA	Kher	Koce	0.0513255	0.561702	0.274964	35.5006
IA_33	IA_47	GUA	GUA	Kher	Koce	0.0549499	0.58675	0.360016	35.5006
IA_34	IA_41	GUA	GUA	Kher	Koce	0.0517855	0.595552	0.265686	36.0851
IA_43	IA_45	GUA	GUA	Kher	Kher	0.0353285	0.645839	0.369226	21.4621
IA_41	IA_45	GUA	GUA	Kher	Kher	0.0352748	0.650489	0.32055	21.5536
IA_34	IA_45	GUA	GUA	Kher	Koce	0.0533288	0.653385	0.190342	35.0077
IA_34	IA_43	GUA	GUA	Kher	Koce	0.0529398	0.663233	0.358441	35.8486
IA_39	IA_40	GUA	GUA	Kher	Kher	0.0396817	0.664676	0.211345	12.4911
IA_34	IA_35	GUA	GUA	Koce	Koce	0.035629	0.690734	0.232828	44.6922
IA_42	IA_43	GUA	GUA	Kher	Kher	0.0362941	0.698823	0.436133	4.62316
IA_32	IA_34	GUA	GUA	Koce	Koce	0.0332599	0.704071	0.435165	44.2098
IA_40	IA_42	GUA	GUA	Kher	Kher	0.0354618	0.711613	0.23601	4.27781
IA_41	IA_42	GUA	GUA	Kher	Kher	0.0411471	0.713762	0.386226	5.24585
IA_42	IA_48	GUA	FUN	Kher	Kher	0.0400779	0.714141	0.193779	3.4997
IA_33	IA_45	GUA	GUA	Kher	Koce	0.0528274	0.717309	0.374789	35.2461
IA_42	IA_45	GUA	GUA	Kher	Kher	0.0373051	0.721657	0.220735	21.6675
IA_34	IA_47	GUA	GUA	Kher	Koce	0.053149	0.733983	0.42566	35.6733
IA_45	IA_48	GUA	FUN	Kher	Kher	0.0366605	0.73763	0.260789	21.7804
IA_45	IA_47	GUA	GUA	Kher	Kher	0.0334928	0.737806	0.397371	21.6893
IA_43	IA_48	GUA	FUN	Kher	Kher	0.035254	0.738013	0.437912	4.63097
IA_33	IA_35	GUA	GUA	Koce	Koce	0.0348368	0.74254	0.449915	43.1674
IA_39	IA_42	GUA	GUA	Kher	Kher	0.0369575	0.754868	0.272984	12.2438
IA_35	IA_41	GUA	GUA	Kher	Koce	0.0459648	0.755198	0.400975	33.4122
IA_32	IA_35	GUA	GUA	Koce	Koce	0.0423433	0.761355	0.441687	42.7678
IA_41	IA_48	GUA	FUN	Kher	Kher	0.0384709	0.761521	0.355784	5.54132
IA_35	IA_45	GUA	GUA	Kher	Koce	0.0535919	0.768805	0.231677	32.3786
IA_35	IA_42	GUA	GUA	Kher	Koce	0.052962	0.77062	0.193446	31.8399
IA_34	IA_42	GUA	GUA	Kher	Koce	0.0558401	0.77321	0.268942	35.9372
IA_40	IA_41	GUA	GUA	Kher	Kher	0.0368746	0.778982	0.427523	6.05824
IA_40	IA_43	GUA	GUA	Kher	Kher	0.0307854	0.781338	0.521824	5.2407
IA_42	IA_44	GUA	GUA	Kher	Kher	0.0472881	0.789474	0.235104	7.01027
IA_39	IA_41	GUA	GUA	Kher	Kher	0.0353544	0.789782	0.479495	11.3547
IA_34	IA_48	FUN	GUA	Kher	Koce	0.0562435	0.796592	0.267383	35.9372
IA_32	IA_41	GUA	GUA	Kher	Koce	0.059527	0.798511	0.464548	42.4597
IA_39	IA_43	GUA	GUA	Kher	Kher	0.0418459	0.801741	0.534992	11.6105
IA_42	IA_46	GUA	GUA	Kher	Kher	0.0517348	0.81093	0.225933	5.85243
IA_44	IA_48	GUA	FUN	Kher	Kher	0.0477733	0.810952	0.289827	7.65224
IA_35	IA_48	FUN	GUA	Kher	Koce	0.0536295	0.815906	0.23974	31.9228
IA_35	IA_43	GUA	GUA	Kher	Koce	0.0537536	0.815983	0.463136	31.0233
IA_44	IA_45	GUA	GUA	Kher	Kher	0.0434467	0.817601	0.28494	22.0861
IA_39	IA_46	GUA	GUA	Kher	Kher	0.0543216	0.822005	0.265151	11.3199
IA_40	IA_48	GUA	FUN	Kher	Kher	0.035092	0.825379	0.273022	4.28382
IA_39	IA_45	GUA	GUA	Kher	Kher	0.0375859	0.8255	0.337468	20.5118
IA_45	IA_46	GUA	GUA	Kher	Kher	0.0430534	0.828151	0.291327	21.2192
IA_39	IA_44	GUA	GUA	Kher	Kher	0.0383342	0.837041	0.259748	13.0176
IA_47	IA_48	GUA	FUN	Kher	Kher	0.0328098	0.838745	0.510919	8.39908
IA_40	IA_46	GUA	GUA	Kher	Kher	0.0432104	0.841094	0.246864	5.57927
IA_42	IA_47	GUA	GUA	Kher	Kher	0.035903	0.842284	0.50189	7.41667
IA_43	IA_44	GUA	GUA	Kher	Kher	0.0561576	0.843211	0.53533	7.83993
IA_33	IA_42	GUA	GUA	Kher	Koce	0.0581476	0.843948	0.451515	35.4151
IA_50	IA_51	FUN	FUN	Kher	Kher	0.0454038	0.844585	0.214542	4.94723
IA_46	IA_48	GUA	FUN	Kher	Kher	0.0471988	0.847196	0.29738	6.37414
IA_32	IA_45	GUA	GUA	Kher	Koce	0.055092	0.847918	0.483996	41.269
IA_39	IA_48	GUA	FUN	Kher	Kher	0.0398067	0.84817	0.317918	12.5158
IA_33	IA_48	FUN	GUA	Kher	Koce	0.060042	0.848847	0.405129	34.9222
IA_51	IA_52	FUN	FUN	Kher	Kher	0.047026	0.850424	0.228206	4.29168
IA_40	IA_44	GUA	GUA	Kher	Kher	0.0472719	0.855178	0.268399	7.43341
IA_40	IA_45	GUA	GUA	Kher	Kher	0.0333602	0.856057	0.340909	21.8083
IA_50	IA_52	FUN	FUN	Kher	Kher	0.0338736	0.857599	0.210591	2.48272
IA_49	IA_50	FUN	FUN	Kher	Kher	0.0391241	0.857799	0.289972	3.49724
IA_41	IA_44	GUA	GUA	Kher	Kher	0.054223	0.85785	0.486865	8.59673
IA_32	IA_42	GUA	GUA	Kher	Koce	0.0584452	0.859209	0.438448	40.9416
IA_32	IA_43	GUA	GUA	Kher	Koce	0.0570408	0.859577	0.560138	40.9416
IA_34	IA_44	GUA	GUA	Kher	Koce	0.0664651	0.861127	0.359854	35.9372
IA_44	IA_46	GUA	GUA	Kher	Kher	0.0587438	0.861483	0.240045	7.71373
IA_43	IA_46	GUA	GUA	Kher	Kher	0.0407703	0.862948	0.530549	5.85411
IA_34	IA_39	GUA	GUA	Kher	Koce	0.0539176	0.865354	0.351822	36.5878
IA_35	IA_39	GUA	GUA	Kher	Koce	0.0481507	0.868906	0.260679	31.8399
IA_41	IA_46	GUA	GUA	Kher	Kher	0.0496648	0.869015	0.48121	6.37048
IA_35	IA_47	GUA	GUA	Kher	Koce	0.0474631	0.870341	0.512409	30.863
IA_32	IA_48	FUN	GUA	Kher	Koce	0.0571382	0.873587	0.39423	40.5062
IA_35	IA_44	GUA	GUA	Kher	Koce	0.0622729	0.874113	0.244298	31.1045
IA_34	IA_40	GUA	GUA	Kher	Koce	0.052985	0.88098	0.337509	35.8486
IA_34	IA_49	FUN	GUA	Kher	Koce	0.0553926	0.885409	0.427932	35.8486
IA_35	IA_40	GUA	GUA	Kher	Koce	0.0545434	0.887723	0.288516	32.0062
IA_40	IA_51	GUA	FUN	Kher	Kher	0.0377867	0.889274	0.259086	5.52884
IA_32	IA_47	GUA	GUA	Kher	Koce	0.0569487	0.890976	0.642617	40.3165
IA_49	IA_52	FUN	FUN	Kher	Kher	0.0382743	0.891441	0.273146	2.47745
IA_34	IA_50	FUN	GUA	Kher	Koce	0.0663541	0.894638	0.396651	36.1165
IA_41	IA_49	GUA	FUN	Kher	Kher	0.0312948	0.900962	0.493495	5.53663
IA_32	IA_49	FUN	GUA	Kher	Koce	0.0598497	0.901083	0.468895	40.3165
IA_41	IA_50	GUA	FUN	Kher	Kher	0.0521621	0.901609	0.476847	5.81919
IA_49	IA_51	FUN	FUN	Kher	Kher	0.0269986	0.903427	0.265835	3.49037
IA_42	IA_51	GUA	FUN	Kher	Kher	0.0342791	0.904117	0.291383	4.94584
IA_33	IA_49	FUN	GUA	Kher	Koce	0.054927	0.905377	0.518572	34.7531
IA_35	IA_46	GUA	GUA	Kher	Koce	0.0690167	0.90829	0.285625	33.5029
IA_44	IA_49	GUA	FUN	Kher	Kher	0.0564354	0.912434	0.353373	7.64574
IA_48	IA_50	FUN	FUN	Kher	Kher	0.0418345	0.912637	0.324314	3.49921
IA_39	IA_51	GUA	FUN	Kher	Kher	0.0303015	0.912694	0.27986	12.1319
IA_34	IA_46	GUA	GUA	Kher	Koce	0.0664364	0.912711	0.375261	36.9576
IA_48	IA_51	FUN	FUN	Kher	Kher	0.0315758	0.913409	0.320033	4.27781
IA_48	IA_49	FUN	FUN	Kher	Kher	0.0301755	0.917679	0.343392	2.4698
IA_32	IA_50	FUN	GUA	Kher	Koce	0.0669432	0.919264	0.467857	40.6021
IA_42	IA_50	GUA	FUN	Kher	Kher	0.0489278	0.922271	0.300626	3.9183
IA_33	IA_44	GUA	GUA	Kher	Koce	0.0708869	0.922363	0.539164	34.2382
IA_33	IA_50	FUN	GUA	Kher	Koce	0.0673381	0.922393	0.516653	34.3224
IA_32	IA_44	GUA	GUA	Kher	Koce	0.0659189	0.922429	0.50036	40.9416
IA_39	IA_49	GUA	FUN	Kher	Kher	0.0416192	0.922591	0.350612	12.629
IA_47	IA_51	GUA	FUN	Kher	Kher	0.0268864	0.927042	0.565229	8.75048
IA_34	IA_52	FUN	GUA	Kher	Koce	0.0640574	0.929031	0.389686	36.5766
IA_43	IA_51	GUA	FUN	Kher	Kher	0.03276	0.930043	0.535051	5.24881
IA_47	IA_50	GUA	FUN	Kher	Kher	0.0519922	0.932342	0.561105	8.22724
IA_39	IA_50	GUA	FUN	Kher	Kher	0.0602895	0.932751	0.296209	12.4118
IA_45	IA_50	GUA	FUN	Kher	Kher	0.0473685	0.932835	0.362667	21.5848
IA_35	IA_50	FUN	GUA	Kher	Koce	0.0673197	0.933183	0.332006	31.9228
IA_41	IA_51	GUA	FUN	Kher	Kher	0.0321938	0.933466	0.481253	6.55195
IA_44	IA_50	GUA	FUN	Kher	Kher	0.0642723	0.937378	0.31089	7.03016
IA_34	IA_51	FUN	GUA	Kher	Koce	0.0543114	0.937449	0.387268	35.9372
IA_46	IA_50	GUA	FUN	Kher	Kher	0.0511567	0.938089	0.282856	5.30895
IA_44	IA_47	GUA	GUA	Kher	Kher	0.0393862	0.938547	0.58258	9.11304
IA_40	IA_49	GUA	FUN	Kher	Kher	0.0366763	0.9389	0.322493	4.28202
IA_40	IA_52	GUA	FUN	Kher	Kher	0.0421921	0.939148	0.267183	3.5096
IA_42	IA_49	GUA	FUN	Kher	Kher	0.0397559	0.939158	0.360916	3.49674
IA_42	IA_52	GUA	FUN	Kher	Kher	0.048604	0.939484	0.321047	3.03983
IA_45	IA_51	GUA	FUN	Kher	Kher	0.0387008	0.940076	0.350432	21.8397
IA_43	IA_49	GUA	FUN	Kher	Kher	0.0300898	0.940161	0.565057	4.62836
IA_40	IA_50	GUA	FUN	Kher	Kher	0.0443256	0.941486	0.28251	3.50365
IA_32	IA_39	GUA	GUA	Kher	Koce	0.0588432	0.943074	0.508198	41.1743
IA_41	IA_52	GUA	FUN	Kher	Kher	0.0482627	0.943131	0.472226	5.27262
IA_39	IA_47	GUA	GUA	Kher	Kher	0.0247501	0.943205	0.60233	11.6137
IA_32	IA_40	GUA	GUA	Kher	Koce	0.0550347	0.943615	0.449367	41.1343
IA_35	IA_49	FUN	GUA	Kher	Koce	0.0519366	0.944475	0.410696	31.7578
IA_45	IA_49	GUA	FUN	Kher	Kher	0.0384431	0.944587	0.415603	21.7615
IA_35	IA_52	FUN	GUA	Kher	Koce	0.0660135	0.945579	0.345676	32.5211
IA_43	IA_50	GUA	FUN	Kher	Kher	0.0423983	0.946173	0.532274	4.29411
IA_33	IA_39	GUA	GUA	Kher	Koce	0.0561566	0.946796	0.546536	35.4151
IA_33	IA_40	GUA	GUA	Kher	Koce	0.0546592	0.947022	0.492773	35.6733
IA_39	IA_52	GUA	FUN	Kher	Kher	0.059061	0.948042	0.31416	12.1818
IA_46	IA_51	GUA	FUN	Kher	Kher	0.0512071	0.950312	0.277324	6.84299
IA_32	IA_52	FUN	GUA	Kher	Koce	0.0639377	0.951138	0.453125	41.192
IA_33	IA_46	GUA	GUA	Kher	Koce	0.0651624	0.954255	0.546256	37.1408
IA_32	IA_46	GUA	GUA	Kher	Koce	0.0697049	0.954712	0.502679	42.5637
IA_44	IA_51	GUA	FUN	Kher	Kher	0.0473524	0.958561	0.291748	8.22957
IA_33	IA_52	FUN	GUA	Kher	Koce	0.0629634	0.958573	0.4966	35.5342
IA_40	IA_47	GUA	GUA	Kher	Kher	0.0346986	0.959484	0.597715	8.19829
IA_43	IA_52	GUA	FUN	Kher	Kher	0.0390693	0.960351	0.552043	4.64671
IA_46	IA_47	GUA	GUA	Kher	Kher	0.0488905	0.96114	0.561115	8.46988
IA_46	IA_49	GUA	FUN	Kher	Kher	0.0489718	0.962533	0.332882	6.36865
IA_35	IA_51	FUN	GUA	Kher	Koce	0.0474586	0.964211	0.324756	31.8399
IA_45	IA_52	GUA	FUN	Kher	Kher	0.0440085	0.965015	0.384117	21.4052
IA_48	IA_52	FUN	FUN	Kher	Kher	0.0417998	0.965351	0.320435	2.4792
IA_32	IA_51	FUN	GUA	Kher	Koce	0.0580867	0.974125	0.489723	40.2226
IA_33	IA_51	FUN	GUA	Kher	Koce	0.0546711	0.975643	0.534353	34.7531
IA_46	IA_52	GUA	FUN	Kher	Kher	0.0467659	0.976014	0.323686	5.60663
IA_44	IA_52	GUA	FUN	Kher	Kher	0.0627527	0.982397	0.313041	6.81953
IA_47	IA_52	GUA	FUN	Kher	Kher	0.0506607	0.986998	0.595154	8.05177
IA_47	IA_49	GUA	FUN	Kher	Kher	0.0315606	0.992135	0.627051	8.01995

## Sheet: Figure 7 & Suppl Fig 6
Figure 7. Relationship between total fluctuating asymmetry, genetic diversity (individual heterozygosity) and microbiome alpha diversity.
Supplementary Figure 6. Fluctuating asymmetry in ocellus area, eye diameter and both combined (total asymmetry) in Kryptolebias hermaphroditus and K. ocellatus (a-c) and relationship between total asymmetry and epigenetic diversity (methylation coefficient of variation, CV) (d).
ID= Individual sample
Species= Kher: Kryptolebias hermaphroditus, Koce: Kryptolebias ocellatus
FAcorrPupil= Fluctuating asymmetry (corrected) based on the pupil diameter
FAcorrOcellus= Fluctuating asymmetry (corrected) based on the area of the ocellus
Total asymmetry= based on both pupil and ocellus measurments
H-indiv= Individual heterozygosity
CV= coefficient of variation of DNA methylation based on methylated/unmentylated sites
ID	Species	Location	chao1	shannon	simpson_e	faith_pd	FAcorr Pupil	FAcorr Ocellus	Total Asymmetry	H-indiv	CV
IA-11	Koce	FLO	263	7.118	0.356	25.304	0	0.12	0.12	0.064	NA
IA-12	Koce	FLO	482.886	7.647	0.147	33.745	0.088	0.09	0.178	0.081	NA
IA-13	Koce	FLO	365.3	7.595	0.343	28.748	0.184	0.208	0.392	0.068	NA
IA-18	Koce	FLO	319	7.221	0.17	26.325	0.142	0.034	0.176	0.066	NA
IA-19	Koce	FLO	160	6.614	0.467	16.72	0.131	0.072	0.203	0.063	NA
IA-23	Koce	FLO	237.333	7.2	0.462	22.464	0.234	0.091	0.325	0.072	NA
IA-25	Koce	SFR	397.789	7.523	0.112	35.637	0.155	0.36	0.515	0.072	NA
IA-26	Koce	SFR	1002.07	9.161	0.199	55.505	0.383	0.154	0.537	0.068	NA
IA-32	Koce	GUA	261.019	2.852	0.013	25.495	0.056	0.251	0.307	0.089	0.887
IA-33	Koce	GUA	528.777	3.229	0.008	37.928	0.296	0.135	0.431	0.086	0.643
IA-34	Koce	GUA	700.614	6.415	0.018	48.123	0.053	0.356	0.409	0.093	0.746
IA-40	Kher	GUA	402.758	7.066	0.135	30.323	0.154	0.081	0.235	0.037	0.803
IA-44	Kher	GUA	266.615	6.969	0.273	21.306	0.053	0.034	0.087	0.04	0.928
IA-45	Kher	GUA	486.026	7.004	0.036	31.093	0.177	0.039	0.216	0.065	0.87
IA-46	Kher	GUA	282.333	7.24	0.36	21.919	0.039	0.051	0.09	0.037	1.208
IA-47	Kher	GUA	64	2.729	0.038	8.69	0.233	0.036	0.269	0.039	0.649
IA-48	Kher	GUA	197.333	5.958	0.111	18.866	0.309	0.117	0.426	0.036	0.83
IA-49	Kher	FUN	205.5	4.604	0.031	15.224	0.13	0.024	0.154	0.036	0.65
IA-50	Kher	FUN	84	5.428	0.384	9.435	0.1	0.292	0.392	0.038	1.01
IA-51	Kher	FUN	190.143	6.287	0.244	16.774	0.037	0.023	0.06	0.037	0.591
IA-52	Kher	FUN	51	4.748	0.362	6.441	0.036	0.056	0.092	0.036	1.09

## Sheet: Suppl Fig 2
Supplementary Figure 2. Comparison of median and predicted CIs for non-parametric bootstrapped and linear models of microbiome alpha diversity
Chao1	model	Location	median	confidence interval low (quantile 0.025)	confidence interval high (quantile 0.975)
	bootstrapped	ARA	117	31.5	254
2	bootstrapped	FLO	295	201	390
3	bootstrapped	FUN	216	67.2	698
4	bootstrapped	GUA	363	202	686
5	bootstrapped	PIC	153	76.9	239
6	bootstrapped	SFR	408	195	714
1	linear	ARA	286	-18.7	591
2	linear	FLO	140	-74	354
3	linear	FUN	282	124	441
4	linear	GUA	429	317	540
5	linear	PIC	260	52.2	468
6	linear	SFR	322	104	539
Faith_pd	model	Location	median	confidence interval low (quantile 0.025)	confidence interval high (quantile 0.975)
	bootstrapped	ARA	11.5	4.97	22.3
	bootstrapped	FLO	25.2	20.6	29.8
	bootstrapped	FUN	17.1	8.18	43.1
	bootstrapped	GUA	27.3	18.8	45.3
	bootstrapped	PIC	13.1	8.6	17.5
	bootstrapped	SFR	30.7	20.5	43.9
	linear	ARA	19.2	3.45	35
	linear	FLO	17.3	6.22	28.4
	linear	FUN	20.8	12.6	29
	linear	GUA	31.7	25.9	37.4
	linear	PIC	19.9	9.18	30.7
	linear	SFR	24	12.8	35.3
Shannon	model	Location	median	confidence interval low (quantile 0.025)	confidence interval high (quantile 0.975)
	bootstrapped	ARA	5.3	3.78	7.14
	bootstrapped	FLO	7.29	6.27	7.89
	bootstrapped	FUN	6.05	4.87	7.94
	bootstrapped	GUA	5.57	3.72	7.4
	bootstrapped	PIC	5.73	5.06	6.48
	bootstrapped	SFR	7.45	5.79	8.95
	linear	ARA	6.65	4.61	8.69
	linear	FLO	6.38	4.95	7.82
	linear	FUN	6.16	5.1	7.23
	linear	GUA	5.57	4.82	6.31
	linear	PIC	5.64	4.24	7.03
	linear	SFR	7.84	6.38	9.3
Simpson_e	model	Location	median	confidence interval low (quantile 0.025)	confidence interval high (quantile 0.975)
	bootstrapped	ARA	0.329	0.305	0.365
	bootstrapped	FLO	0.344	0.235	0.436
	bootstrapped	FUN	0.274	0.168	0.366
	bootstrapped	GUA	0.0846	-0.0116	0.185
	bootstrapped	PIC	0.224	0.174	0.282
	bootstrapped	SFR	0.234	0.119	0.317
	linear	ARA	0.372	0.22	0.524
	linear	FLO	0.322	0.216	0.429
	linear	FUN	0.269	0.19	0.348
	linear	GUA	0.0799	0.0242	0.136
	linear	PIC	0.198	0.0939	0.301
	linear	SFR	0.27	0.162	0.379
